# Supplementary material for: Localization of Bacterial Communities within Gut Compartments across Cephalotes Turtle Ants
Source: Appl Environ Microbiol. 2021 Mar 26;87(8):e02803-20. doi: 10.1128/AEM.02803-20 (PMC8091110; doi:10.1128/AEM.02803-20)
Supplement: Supplemental file 1 [file AEM.02803-20-s0001.xls]

## Sheet: Sheet1
Dataset S1. Sampling Guide of All Samples in Final 16S rRNA amplicon sequencing dataset
SampleID	SampleCode	BarcodeSequence	Linker Primer Sequence	BarcodePlate	Well	Description	Colony	Gut Compartment	Manuscript_ID	Caste Type	Species	qpcr_value	Sample_or_Control	OTUID	Preservation Method
18G1	CSM3660	CGACGAGATTAT	GTGTGYCAGCMGCCGCGGTAA	10	F5	CSM3660	CSM3660	G	18G1	W	C_texanus	812471	Sample	CSM3660	Ethanol
19G1	CSM3664	CCAGGTTAATGC	GTGTGYCAGCMGCCGCGGTAA	10	F4	CSM3664	CSM3664	G	19G2	W	C_texanus	86290	Sample	CSM3664	Ethanol
20G1	CSM3665	TGCGGTTGACTC	GTGTGYCAGCMGCCGCGGTAA	10	F3	CSM3665	CSM3665	G	20G3	W	C_texanus	721445	Sample	CSM3665	Ethanol
8I1	C15.44.1I	ATAGTTAGGGCT	GTGTGYCAGCMGCCGCGGTAA	4	B5	C15-44-1I	C15-44	I	8I1	W	C_grandinosus	28195.4	Sample	C15.44.1I	Ethanol
8R1	C15.44.1R	GACCCGTTTCGC	GTGTGYCAGCMGCCGCGGTAA	4	B6	C15-44-1R	C15-44	R	8R1	W	C_grandinosus	1941.28	Sample	C15.44.1R	Ethanol
8C1	C15.44.2C	TGACTGCGTTAG	GTGTGYCAGCMGCCGCGGTAA	4	B7	C15-44-2C	C15-44	C	8C1	W	C_grandinosus	3435.6	Sample	C15.44.2C	Ethanol
8I2	C15.44.2I	ACGTTAATATTC	GTGTGYCAGCMGCCGCGGTAA	4	B8	C15-44-2I	C15-44	I	8I2	W	C_grandinosus	34313	Sample	C15.44.2I	Ethanol
8C2	C15.44.3C	CCGCCAGCTTTG	GTGTGYCAGCMGCCGCGGTAA	4	B11	C15-44-3C	C15-44	C	8C2	W	C_grandinosus	910.235	Sample	C15.44.3C	Ethanol
8I3	C15.44.3I	TCATCTTGATTG	GTGTGYCAGCMGCCGCGGTAA	4	B12	C15-44-3I	C15-44	I	8I3	W	C_grandinosus	44394.6	Sample	C15.44.3I	Ethanol
8M1	C15.44.3M	TATATAGTATCC	GTGTGYCAGCMGCCGCGGTAA	4	C1	C15-44-3M	C15-44	M	8M1	W	C_grandinosus	6556.14	Sample	C15.44.3M	Ethanol
8R2	C15.44.3R	ACTGTTTACTGT	GTGTGYCAGCMGCCGCGGTAA	4	C2	C15-44-3R	C15-44	R	8R2	W	C_grandinosus	362.807	Sample	C15.44.3R	Ethanol
8G1	C15.44.G1	GTCACGGACATT	GTGTGYCAGCMGCCGCGGTAA	4	C3	C15-44-G1	C15-44	G	8G1	W	C_grandinosus	52727.7	Sample	C15.44.G1	Ethanol
8G2	C15.44.G2	GAATATACCTGG	GTGTGYCAGCMGCCGCGGTAA	4	C4	C15-44-G2	C15-44	G	8G2	W	C_grandinosus	29736.7	Sample	C15.44.G2	Ethanol
8G3	C15.44.G3	GAATCTGACAAC	GTGTGYCAGCMGCCGCGGTAA	4	C5	C15-44-G3	C15-44	G	8G3	W	C_grandinosus	39255.1	Sample	C15.44.G3	Ethanol
24I1	C16.01.1I	TCCATACCGGAA	GTGTGYCAGCMGCCGCGGTAA	1	A2	C16-01-1I	C16-1	I	24I1	W	C_unimaculatus	57234.3	Sample	C16.01.1I	RNAlater
24M1	C16.01.1M	AGCCCTGCTACA	GTGTGYCAGCMGCCGCGGTAA	1	A3	C16-01-1M	C16-1	M	24M1	W	C_unimaculatus	863457	Sample	C16.01.1M	RNAlater
24R1	C16.01.1R	CCTAACGGTCCA	GTGTGYCAGCMGCCGCGGTAA	1	A4	C16-01-1R	C16-1	R	24R1	W	C_unimaculatus	158253	Sample	C16.01.1R	RNAlater
24I2	C16.01.2I	TATGGTACCCAG	GTGTGYCAGCMGCCGCGGTAA	1	A6	C16-01-2I	C16-1	I	24I2	W	C_unimaculatus	41793.2	Sample	C16.01.2I	RNAlater
24M2	C16.01.2M	TACAATATCTGT	GTGTGYCAGCMGCCGCGGTAA	1	A7	C16-01-2M	C16-1	M	24M2	W	C_unimaculatus	829069	Sample	C16.01.2M	RNAlater
24R2	C16.01.2R	AATTTAGGTAGG	GTGTGYCAGCMGCCGCGGTAA	1	A8	C16-01-2R	C16-1	R	24R2	W	C_unimaculatus	2957.45	Sample	C16.01.2R	RNAlater
24C1	C16.01.3C	GACTCAACCAGT	GTGTGYCAGCMGCCGCGGTAA	1	A9	C16-01-3C	C16-1	C	24C1	W	C_unimaculatus	15466.8	Sample	C16.01.3C	RNAlater
24I3	C16.01.3I	GCCTCTACGTCG	GTGTGYCAGCMGCCGCGGTAA	1	A10	C16-01-3I	C16-1	I	24I3	W	C_unimaculatus	71739.5	Sample	C16.01.3I	RNAlater
24M3	C16.01.3M	ACTACTGAGGAT	GTGTGYCAGCMGCCGCGGTAA	1	A11	C16-01-3M	C16-1	M	24M3	W	C_unimaculatus	1.03847e+06	Sample	C16.01.3M	RNAlater
24R3	C16.01.3R	AATTCACCTCCT	GTGTGYCAGCMGCCGCGGTAA	1	A12	C16-01-3R	C16-1	R	24R3	W	C_unimaculatus	2662.21	Sample	C16.01.3R	RNAlater
24G1	C16.01.G1	CGTATAAATGCG	GTGTGYCAGCMGCCGCGGTAA	1	B1	C16-01-G1	C16-1	G	24G1	W	C_unimaculatus	725909	Sample	C16.01.G1	RNAlater
24G2	C16.01.G2	ATGCTGCAACAC	GTGTGYCAGCMGCCGCGGTAA	1	B2	C16-01-G2	C16-1	G	24G2	W	C_unimaculatus	760616	Sample	C16.01.G2	RNAlater
25I1	C16.02.1I	TTCCTTAGTAGT	GTGTGYCAGCMGCCGCGGTAA	1	B4	C16-02-1I	C16-2	I	25I1	W	C_unimaculatus	18699.8	Sample	C16.02.1I	RNAlater
25M1	C16.02.1M	CGTCCGTATGAA	GTGTGYCAGCMGCCGCGGTAA	1	B5	C16-02-1M	C16-2	M	25M1	W	C_unimaculatus	578683	Sample	C16.02.1M	RNAlater
25R1	C16.02.1R	ACGTGAGGAACG	GTGTGYCAGCMGCCGCGGTAA	1	B6	C16-02-1R	C16-2	R	25R1	W	C_unimaculatus	6709.7	Sample	C16.02.1R	RNAlater
25I2	C16.02.2I	CATATAGCCCGA	GTGTGYCAGCMGCCGCGGTAA	1	B8	C16-02-2I	C16-2	I	25I2	W	C_unimaculatus	12950.8	Sample	C16.02.2I	RNAlater
25M2	C16.02.2M	GCCTATGAGATC	GTGTGYCAGCMGCCGCGGTAA	1	B9	C16-02-2M	C16-2	M	25M2	W	C_unimaculatus	405964	Sample	C16.02.2M	RNAlater
25R2	C16.02.2R	CAAGTGAAGGGA	GTGTGYCAGCMGCCGCGGTAA	1	B10	C16-02-2R	C16-2	R	25R2	W	C_unimaculatus	2564.87	Sample	C16.02.2R	RNAlater
25C1	C16.02.3C	CACGTTTATTCC	GTGTGYCAGCMGCCGCGGTAA	1	B11	C16-02-3C	C16-2	C	25C1	W	C_unimaculatus	4434.21	Sample	C16.02.3C	RNAlater
25I3	C16.02.3I	TAATCGGTGCCA	GTGTGYCAGCMGCCGCGGTAA	1	B12	C16-02-3I	C16-2	I	25I3	W	C_unimaculatus	109158	Sample	C16.02.3I	RNAlater
25M3	C16.02.3M	TGACTAATGGCC	GTGTGYCAGCMGCCGCGGTAA	1	C1	C16-02-3M	C16-2	M	25M3	W	C_unimaculatus	991530	Sample	C16.02.3M	RNAlater
25G1	C16.02.G1	CTGTCTATACTA	GTGTGYCAGCMGCCGCGGTAA	1	C3	C16-02-G1	C16-2	G	25G1	W	C_unimaculatus	923352	Sample	C16.02.G1	RNAlater
25G2	C16.02.G2	TATGCCAGAGAT	GTGTGYCAGCMGCCGCGGTAA	1	C4	C16-02-G2	C16-2	G	25G2	W	C_unimaculatus	437225	Sample	C16.02.G2	RNAlater
26I1	C16.03.1I	AAGAACTCATGA	GTGTGYCAGCMGCCGCGGTAA	1	C6	C16-03-1I	C16-3	I	26I1	W	C_unimaculatus	100008	Sample	C16.03.1I	RNAlater
26M1	C16.03.1M	TGATATCGTCTT	GTGTGYCAGCMGCCGCGGTAA	1	C7	C16-03-1M	C16-3	M	26M1	W	C_unimaculatus	2.20423e+06	Sample	C16.03.1M	RNAlater
26R1	C16.03.1R	CGGTGACCTACT	GTGTGYCAGCMGCCGCGGTAA	1	C8	C16-03-1R	C16-3	R	26R1	W	C_unimaculatus	37521.2	Sample	C16.03.1R	RNAlater
26M2	C16.03.2M	CTTGATTCTTGA	GTGTGYCAGCMGCCGCGGTAA	1	C10	C16-03-2M	C16-3	M	26M2	W	C_unimaculatus	299703	Sample	C16.03.2M	RNAlater
26C1	C16.03.3C	GAGATACAGTTC	GTGTGYCAGCMGCCGCGGTAA	1	C12	C16-03-3C	C16-3	C	26C1	W	C_unimaculatus	52338.6	Sample	C16.03.3C	RNAlater
26I2	C16.03.3I	GTGGAGTCTCAT	GTGTGYCAGCMGCCGCGGTAA	1	D1	C16-03-3I	C16-3	I	26I2	W	C_unimaculatus	234907	Sample	C16.03.3I	RNAlater
26M3	C16.03.3M	ACCTTACACCTT	GTGTGYCAGCMGCCGCGGTAA	1	D2	C16-03-3M	C16-3	M	26M3	W	C_unimaculatus	1.94913e+06	Sample	C16.03.3M	RNAlater
26R2	C16.03.3R	TAATCTCGCCGG	GTGTGYCAGCMGCCGCGGTAA	1	D3	C16-03-3R	C16-3	R	26R2	W	C_unimaculatus	37955.2	Sample	C16.03.3R	RNAlater
26C2	C16.03.4C	AGATGCAATGAT	GTGTGYCAGCMGCCGCGGTAA	4	F2	C16-03-4C	C16-3	C	26C2	W	C_unimaculatus	11275	Sample	C16.03.4C	RNAlater
26I3	C16.03.4I	CGTTCGCTAGCC	GTGTGYCAGCMGCCGCGGTAA	4	E12	C16-03-4I	C16-3	I	26I3	W	C_unimaculatus	38955.4	Sample	C16.03.4I	RNAlater
26M4	C16.03.4M	GCATTCGGCGTT	GTGTGYCAGCMGCCGCGGTAA	4	F3	C16-03-4M	C16-3	M	26M4	W	C_unimaculatus	758134	Sample	C16.03.4M	RNAlater
26R3	C16.03.4R	CTCACCTAGGAA	GTGTGYCAGCMGCCGCGGTAA	4	F1	C16-03-4R	C16-3	R	26R3	W	C_unimaculatus	21660.1	Sample	C16.03.4R	RNAlater
26G1	C16.03.G1	ATCTAGTGGCAA	GTGTGYCAGCMGCCGCGGTAA	1	D4	C16-03-G1	C16-3	G	26G1	W	C_unimaculatus	640293	Sample	C16.03.G1	RNAlater
4I1	C16.14.1I	TACGGATTATGG	GTGTGYCAGCMGCCGCGGTAA	1	D6	C16-14-1I	C16-14	I	4I1	W	C_auricomus	297978	Sample	C16.14.1I	RNAlater
4M1	C16.14.1M	ATACATGCAAGA	GTGTGYCAGCMGCCGCGGTAA	1	D7	C16-14-1M	C16-14	M	4M1	W	C_auricomus	324547	Sample	C16.14.1M	RNAlater
4R1	C16.14.1R	CTTAGTGCAGAA	GTGTGYCAGCMGCCGCGGTAA	1	D8	C16-14-1R	C16-14	R	4R1	W	C_auricomus	25924.2	Sample	C16.14.1R	RNAlater
4I2	C16.14.2I	AGGATCAGGGAA	GTGTGYCAGCMGCCGCGGTAA	1	D10	C16-14-2I	C16-14	I	4I2	W	C_auricomus	240415	Sample	C16.14.2I	RNAlater
4M2	C16.14.2M	AATAACTAGGGT	GTGTGYCAGCMGCCGCGGTAA	1	D11	C16-14-2M	C16-14	M	4M2	W	C_auricomus	956592	Sample	C16.14.2M	RNAlater
4R2	C16.14.2R	TATTGCAGCAGC	GTGTGYCAGCMGCCGCGGTAA	1	D12	C16-14-2R	C16-14	R	4R2	W	C_auricomus	124756	Sample	C16.14.2R	RNAlater
4C1	C16.14.3C	TGATGTGCTAAG	GTGTGYCAGCMGCCGCGGTAA	1	E1	C16-14-3C	C16-14	C	4C1	W	C_auricomus	1290.02	Sample	C16.14.3C	RNAlater
4I3	C16.14.3I	GTAGTAGACCAT	GTGTGYCAGCMGCCGCGGTAA	1	E2	C16-14-3I	C16-14	I	4I3	W	C_auricomus	212060	Sample	C16.14.3I	RNAlater
4M3	C16.14.3M	AGTAAAGATCGT	GTGTGYCAGCMGCCGCGGTAA	1	E3	C16-14-3M	C16-14	M	4M3	W	C_auricomus	406685	Sample	C16.14.3M	RNAlater
4G1	C16.14.G1	CAGTCAGGCCTT	GTGTGYCAGCMGCCGCGGTAA	9	E2	C16-14-G1	C16-14	G	4G1	W	C_auricomus	67144.5	Sample	C16.14.G1	RNAlater
4G2	C16.14.G2	ACATACTGAGCA	GTGTGYCAGCMGCCGCGGTAA	1	E6	C16-14-G2	C16-14	G	4G2	W	C_auricomus	196287	Sample	C16.14.G2	RNAlater
4G3	C16.14.G3	GTTGATACGATG	GTGTGYCAGCMGCCGCGGTAA	1	E7	C16-14-G3	C16-14	G	4G3	W	C_auricomus	308123	Sample	C16.14.G3	RNAlater
5C1	C16.15.1C	ATGTTCCTCATC	GTGTGYCAGCMGCCGCGGTAA	5	C4	C16-15-1C	C16-15	C	5C1	W	C_auricomus	63798.5	Sample	C16.15.1C	RNAlater
5I1	C16.15.1I	CGACCTCGCATA	GTGTGYCAGCMGCCGCGGTAA	5	C5	C16-15-1I	C16-15	I	5I1	W	C_auricomus	79574.3	Sample	C16.15.1I	RNAlater
5R1	C16.15.1R	AGTACGCAGTCT	GTGTGYCAGCMGCCGCGGTAA	5	C7	C16-15-1R	C16-15	R	5R1	W	C_auricomus	4378.73	Sample	C16.15.1R	RNAlater
5C2	C16.15.2C	CAGTGCACGTCT	GTGTGYCAGCMGCCGCGGTAA	5	C8	C16-15-2C	C16-15	C	5C2	W	C_auricomus	552.762	Sample	C16.15.2C	RNAlater
5I2	C16.15.2I	ACTCACAGGAAT	GTGTGYCAGCMGCCGCGGTAA	5	C9	C16-15-2I	C16-15	I	5I2	W	C_auricomus	54992	Sample	C16.15.2I	RNAlater
5M1	C16.15.2M	TGGTGTTTATAT	GTGTGYCAGCMGCCGCGGTAA	5	C10	C16-15-2M	C16-15	M	5M1	W	C_auricomus	712544	Sample	C16.15.2M	RNAlater
5R2	C16.15.2R	TCTTCCTAAAGT	GTGTGYCAGCMGCCGCGGTAA	5	C11	C16-15-2R	C16-15	R	5R2	W	C_auricomus	1741.42	Sample	C16.15.2R	RNAlater
5C3	C16.15.3C	GCCCTTCCCGTG	GTGTGYCAGCMGCCGCGGTAA	5	C12	C16-15-3C	C16-15	C	5C3	W	C_auricomus	5465.02	Sample	C16.15.3C	RNAlater
5I3	C16.15.3I	AGTATATGTTTC	GTGTGYCAGCMGCCGCGGTAA	5	D1	C16-15-3I	C16-15	I	5I3	W	C_auricomus	125689	Sample	C16.15.3I	RNAlater
5M2	C16.15.3M	AGAGCGGAACAA	GTGTGYCAGCMGCCGCGGTAA	5	D2	C16-15-3M	C16-15	M	5M2	W	C_auricomus	648830	Sample	C16.15.3M	RNAlater
5R3	C16.15.3R	TCCGCTGCTGAC	GTGTGYCAGCMGCCGCGGTAA	5	D3	C16-15-3R	C16-15	R	5R3	W	C_auricomus	2927.88	Sample	C16.15.3R	RNAlater
5G1	C16.15.G1	TCCGTGGTATAG	GTGTGYCAGCMGCCGCGGTAA	5	D4	C16-15-G1	C16-15	G	5G1	W	C_auricomus	487303	Sample	C16.15.G1	RNAlater
5G2	C16.15.G2	GTCAGAGTATTG	GTGTGYCAGCMGCCGCGGTAA	5	D5	C16-15-G2	C16-15	G	5G2	W	C_auricomus	1.14987e+06	Sample	C16.15.G2	RNAlater
6C1	C16.17.1C	ATAGGAATAACC	GTGTGYCAGCMGCCGCGGTAA	3	F12	C16-17-1C	C16-17	C	6C1	W	C_auricomus	5068.6	Sample	C16.17.1C	RNAlater
6I1	C16.17.1I	GCTGCGTATACC	GTGTGYCAGCMGCCGCGGTAA	3	G1	C16-17-1I	C16-17	I	6I1	W	C_auricomus	82017.7	Sample	C16.17.1I	RNAlater
6M1	C16.17.1M	CTCAGCGGGACG	GTGTGYCAGCMGCCGCGGTAA	3	G2	C16-17-1M	C16-17	M	6M1	W	C_auricomus	370406	Sample	C16.17.1M	RNAlater
6R1	C16.17.1R	ATGCCTCGTAAG	GTGTGYCAGCMGCCGCGGTAA	3	G3	C16-17-1R	C16-17	R	6R1	W	C_auricomus	3875.47	Sample	C16.17.1R	RNAlater
6C2	C16.17.2C	TTAGTTTGTCAC	GTGTGYCAGCMGCCGCGGTAA	3	G4	C16-17-2C	C16-17	C	6C2	W	C_auricomus	11280.9	Sample	C16.17.2C	RNAlater
6I2	C16.17.2I	CCGGCCGCGTGC	GTGTGYCAGCMGCCGCGGTAA	3	G5	C16-17-2I	C16-17	I	6I2	W	C_auricomus	123545	Sample	C16.17.2I	RNAlater
6M2	C16.17.2M	ATTATGATTATG	GTGTGYCAGCMGCCGCGGTAA	3	G6	C16-17-2M	C16-17	M	6M2	W	C_auricomus	664029	Sample	C16.17.2M	RNAlater
6R2	C16.17.2R	CGAATACTGACA	GTGTGYCAGCMGCCGCGGTAA	3	G7	C16-17-2R	C16-17	R	6R2	W	C_auricomus	7300.48	Sample	C16.17.2R	RNAlater
6I3	C16.17.3I	TAAGGTCGATAA	GTGTGYCAGCMGCCGCGGTAA	3	G9	C16-17-3I	C16-17	I	6I3	W	C_auricomus	151457	Sample	C16.17.3I	RNAlater
6M3	C16.17.3M	GTTGCTGAGTCC	GTGTGYCAGCMGCCGCGGTAA	3	G10	C16-17-3M	C16-17	M	6M3	W	C_auricomus	446040	Sample	C16.17.3M	RNAlater
6R3	C16.17.3R	ACACCGCACAAT	GTGTGYCAGCMGCCGCGGTAA	3	G11	C16-17-3R	C16-17	R	6R3	W	C_auricomus	11210.1	Sample	C16.17.3R	RNAlater
6G1	C16.17.G1	CACAACCACAAC	GTGTGYCAGCMGCCGCGGTAA	3	G12	C16-17-G1	C16-17	G	6G1	W	C_auricomus	857874	Sample	C16.17.G1	RNAlater
6G2	C16.17.G2	GAGAAGCTTATA	GTGTGYCAGCMGCCGCGGTAA	3	H1	C16-17-G2	C16-17	G	6G2	W	C_auricomus	1.07886e+06	Sample	C16.17.G2	RNAlater
6G3	C16.17.G3	GTTAACTTACTA	GTGTGYCAGCMGCCGCGGTAA	3	H2	C16-17-G3	C16-17	G	6G3	W	C_auricomus	441032	Sample	C16.17.G3	RNAlater
27I1	CSM3429.1I	AAGTCTTATCTC	GTGTGYCAGCMGCCGCGGTAA	4	A2	CSM3429-1I	CSM3429	I	27I1	W	Procryptocerus_sp	5775.27	Sample	CSM3429.1I	RNAlater
27R1	CSM3429.1R	CTCCGAACAACA	GTGTGYCAGCMGCCGCGGTAA	4	A4	CSM3429-1R	CSM3429	R	27R1	W	Procryptocerus_sp	79.2294	Sample	CSM3429.1R	RNAlater
27I2	CSM3429.2I	AGTAGTTTCCTT	GTGTGYCAGCMGCCGCGGTAA	4	A6	CSM3429-2I	CSM3429	I	27I2	W	Procryptocerus_sp	1481.83	Sample	CSM3429.2I	RNAlater
27M1	CSM3429.2M	CAGATCCCAACC	GTGTGYCAGCMGCCGCGGTAA	4	A7	CSM3429-2M	CSM3429	M	27M1	W	Procryptocerus_sp	61.2192	Sample	CSM3429.2M	RNAlater
27I3	CSM3429.3I	TGCTACAGACGT	GTGTGYCAGCMGCCGCGGTAA	4	A10	CSM3429-3I	CSM3429	I	27I3	W	Procryptocerus_sp	15866.2	Sample	CSM3429.3I	RNAlater
27M2	CSM3429.3M	AGGTGAGTTCTA	GTGTGYCAGCMGCCGCGGTAA	4	A11	CSM3429-3M	CSM3429	M	27M2	W	Procryptocerus_sp	418.886	Sample	CSM3429.3M	RNAlater
27R2	CSM3429.3R	AACGATCATAGA	GTGTGYCAGCMGCCGCGGTAA	4	A12	CSM3429-3R	CSM3429	R	27R2	W	Procryptocerus_sp	1732.2	Sample	CSM3429.3R	RNAlater
27G1	CSM3429.G1	GTTTGGCCACAC	GTGTGYCAGCMGCCGCGGTAA	4	B1	CSM3429-G1	CSM3429	G	27G1	W	Procryptocerus_sp	35747.3	Sample	CSM3429.G1	RNAlater
27G2	CSM3429.G2	GTCCTACACAGC	GTGTGYCAGCMGCCGCGGTAA	4	B2	CSM3429-G2	CSM3429	G	27G2	W	Procryptocerus_sp	155048	Sample	CSM3429.G2	RNAlater
27G3	CSM3429.G3	ATTTACAATTGA	GTGTGYCAGCMGCCGCGGTAA	4	B3	CSM3429-G3	CSM3429	G	27G3	W	Procryptocerus_sp	3698.9	Sample	CSM3429.G3	RNAlater
28C1	CSM3432.2C	CGTTCCTTGTTA	GTGTGYCAGCMGCCGCGGTAA	4	C9	CSM3432-2C	CSM3432	C	28C1	W	Procryptocerus_sp	610.802	Sample	CSM3432.2C	RNAlater
28I1	CSM3432.2I	CGCTAGGATGTT	GTGTGYCAGCMGCCGCGGTAA	4	C10	CSM3432-2I	CSM3432	I	28I1	W	Procryptocerus_sp	4628.55	Sample	CSM3432.2I	RNAlater
28R1	CSM3432.2R	GTCAGTATGGCT	GTGTGYCAGCMGCCGCGGTAA	4	C12	CSM3432-2R	CSM3432	R	28R1	W	Procryptocerus_sp	137.005	Sample	CSM3432.2R	RNAlater
28I2	CSM3432.3I	CAGGCCACTCTC	GTGTGYCAGCMGCCGCGGTAA	4	D2	CSM3432-3I	CSM3432	I	28I2	W	Procryptocerus_sp	714.52	Sample	CSM3432.3I	RNAlater
28R2	CSM3432.3R	ACCAGAAATGTC	GTGTGYCAGCMGCCGCGGTAA	4	D4	CSM3432-3R	CSM3432	R	28R2	W	Procryptocerus_sp	253.589	Sample	CSM3432.3R	RNAlater
28G1	CSM3432.G1	AGCGATTCCTCG	GTGTGYCAGCMGCCGCGGTAA	4	E9	CSM3432-G1	CSM3432	G	28G1	W	Procryptocerus_sp	2710.67	Sample	CSM3432.G1	RNAlater
28G2	CSM3432.G2	ACCACCGTAACC	GTGTGYCAGCMGCCGCGGTAA	4	E10	CSM3432-G2	CSM3432	G	28G2	W	Procryptocerus_sp	20573.3	Sample	CSM3432.G2	RNAlater
28G3	CSM3432.G3	AGGAAGTAACTT	GTGTGYCAGCMGCCGCGGTAA	4	E11	CSM3432-G3	CSM3432	G	28G3	W	Procryptocerus_sp	25061.7	Sample	CSM3432.G3	RNAlater
28C2	CSM3432.W.1C	ACACGTTTGGGT	GTGTGYCAGCMGCCGCGGTAA	4	D8	CSM3432-W-1C	CSM3432	C	28C2	W	Procryptocerus_sp	193.923	Sample	CSM3432.W.1C	RNAlater
28I3	CSM3432.W.1I	CTCATCATGTTC	GTGTGYCAGCMGCCGCGGTAA	4	D5	CSM3432-W-1I	CSM3432	I	28I3	W	Procryptocerus_sp	24081.8	Sample	CSM3432.W.1I	RNAlater
28M1	CSM3432.W.1M	CAACGAACCATC	GTGTGYCAGCMGCCGCGGTAA	4	D7	CSM3432-W-1M	CSM3432	M	28M1	W	Procryptocerus_sp	678.019	Sample	CSM3432.W.1M	RNAlater
28R3	CSM3432.W.1R	TTAGGATTCTAT	GTGTGYCAGCMGCCGCGGTAA	4	D6	CSM3432-W-1R	CSM3432	R	28R3	W	Procryptocerus_sp	4455.65	Sample	CSM3432.W.1R	RNAlater
28I4	CSM3432.W.2I	CGTCGCAGCCTT	GTGTGYCAGCMGCCGCGGTAA	4	D9	CSM3432-W-2I	CSM3432	I	28I4	W	Procryptocerus_sp	10138	Sample	CSM3432.W.2I	RNAlater
28R4	CSM3432.W.2R	CTACTTACATCC	GTGTGYCAGCMGCCGCGGTAA	4	D10	CSM3432-W-2R	CSM3432	R	28R4	W	Procryptocerus_sp	1674.71	Sample	CSM3432.W.2R	RNAlater
28I5	CSM3432.W.3I	GTGCAACCAATC	GTGTGYCAGCMGCCGCGGTAA	4	E1	CSM3432-W-3I	CSM3432	I	28I5	W	Procryptocerus_sp	3865.18	Sample	CSM3432.W.3I	RNAlater
28M2	CSM3432.W.3M	ACTGGCAAACCT	GTGTGYCAGCMGCCGCGGTAA	4	E3	CSM3432-W-3M	CSM3432	M	28M2	W	Procryptocerus_sp	3429.79	Sample	CSM3432.W.3M	RNAlater
28R5	CSM3432.W.3R	ACCCAAGCGTTA	GTGTGYCAGCMGCCGCGGTAA	4	E2	CSM3432-W-3R	CSM3432	R	28R5	W	Procryptocerus_sp	2544.59	Sample	CSM3432.W.3R	RNAlater
28C3	CSM3432.W.4C	AGACTATTTCAT	GTGTGYCAGCMGCCGCGGTAA	4	E8	CSM3432-W-4C	CSM3432	C	28C3	W	Procryptocerus_sp	159.147	Sample	CSM3432.W.4C	RNAlater
28I6	CSM3432.W.4I	TTATCCAGTCCT	GTGTGYCAGCMGCCGCGGTAA	4	E5	CSM3432-W-4I	CSM3432	I	28I6	W	Procryptocerus_sp	16030.5	Sample	CSM3432.W.4I	RNAlater
28R6	CSM3432.W.4R	GTTTATCTTAAG	GTGTGYCAGCMGCCGCGGTAA	4	E6	CSM3432-W-4R	CSM3432	R	28R6	W	Procryptocerus_sp	200.185	Sample	CSM3432.W.4R	RNAlater
7G1	CSM3433.G1	TGTGGAAACTCC	GTGTGYCAGCMGCCGCGGTAA	9	F3	CSM3433-G1	CSM3433	G	7G1	W	C_cordatus	519958	Sample	CSM3433.G1	RNAlater
7G2	CSM3433.G2	GCTAGTTATGGA	GTGTGYCAGCMGCCGCGGTAA	5	A2	CSM3433-G2	CSM3433	G	7G2	W	C_cordatus	236368	Sample	CSM3433.G2	RNAlater
7G3	CSM3433.G3	TCATCCGTCGGC	GTGTGYCAGCMGCCGCGGTAA	5	A3	CSM3433-G3	CSM3433	G	7G3	W	C_cordatus	502696	Sample	CSM3433.G3	RNAlater
7I1	CSM3433.S.1I	GATCCGGCAGGA	GTGTGYCAGCMGCCGCGGTAA	5	A5	CSM3433-S-1I	CSM3433	I	7I1	S	C_cordatus	111034	Sample	CSM3433.S.1I	RNAlater
7M1	CSM3433.S.1M	GTTAAGCTGACC	GTGTGYCAGCMGCCGCGGTAA	5	A6	CSM3433-S-1M	CSM3433	M	7M1	S	C_cordatus	52939.1	Sample	CSM3433.S.1M	RNAlater
7R1	CSM3433.S.1R	CCTATTGCGGCC	GTGTGYCAGCMGCCGCGGTAA	5	A7	CSM3433-S-1R	CSM3433	R	7R1	S	C_cordatus	6320.67	Sample	CSM3433.S.1R	RNAlater
7I2	CSM3433.S.2I	ACATAGCGGTTC	GTGTGYCAGCMGCCGCGGTAA	5	A9	CSM3433-S-2I	CSM3433	I	7I2	S	C_cordatus	607488	Sample	CSM3433.S.2I	RNAlater
7M2	CSM3433.S.2M	GCGTGGTCATTA	GTGTGYCAGCMGCCGCGGTAA	5	A10	CSM3433-S-2M	CSM3433	M	7M2	S	C_cordatus	17938.4	Sample	CSM3433.S.2M	RNAlater
7R2	CSM3433.S.2R	GATTCTTTAGAT	GTGTGYCAGCMGCCGCGGTAA	5	A11	CSM3433-S-2R	CSM3433	R	7R2	S	C_cordatus	151365	Sample	CSM3433.S.2R	RNAlater
7I3	CSM3433.S.3I	AAGTGGCTATCC	GTGTGYCAGCMGCCGCGGTAA	5	B1	CSM3433-S-3I	CSM3433	I	7I3	S	C_cordatus	147209	Sample	CSM3433.S.3I	RNAlater
7M3	CSM3433.S.3M	ACTAGTTGGACC	GTGTGYCAGCMGCCGCGGTAA	5	B2	CSM3433-S-3M	CSM3433	M	7M3	S	C_cordatus	18136.1	Sample	CSM3433.S.3M	RNAlater
7R3	CSM3433.S.3R	GGCTTCGGAGCG	GTGTGYCAGCMGCCGCGGTAA	5	B3	CSM3433-S-3R	CSM3433	R	7R3	S	C_cordatus	2530.4	Sample	CSM3433.S.3R	RNAlater
7I4	CSM3433.W.1I	CTTCCAACTCAT	GTGTGYCAGCMGCCGCGGTAA	5	B5	CSM3433-W-1I	CSM3433	I	7I4	W	C_cordatus	139603	Sample	CSM3433.W.1I	RNAlater
7R4	CSM3433.W.1R	GTTAGGGAGCGA	GTGTGYCAGCMGCCGCGGTAA	5	B7	CSM3433-W-1R	CSM3433	R	7R4	W	C_cordatus	7687.81	Sample	CSM3433.W.1R	RNAlater
7I5	CSM3433.W.2I	CTTACACTGCTT	GTGTGYCAGCMGCCGCGGTAA	5	B9	CSM3433-W-2I	CSM3433	I	7I5	W	C_cordatus	104456	Sample	CSM3433.W.2I	RNAlater
7M4	CSM3433.W.2M	CCTGCACCTGCA	GTGTGYCAGCMGCCGCGGTAA	5	B10	CSM3433-W-2M	CSM3433	M	7M4	W	C_cordatus	93273.5	Sample	CSM3433.W.2M	RNAlater
7R5	CSM3433.W.2R	AGGACAAACTAT	GTGTGYCAGCMGCCGCGGTAA	5	B11	CSM3433-W-2R	CSM3433	R	7R5	W	C_cordatus	183752	Sample	CSM3433.W.2R	RNAlater
7I6	CSM3433.W.3I	GTCGTTACCCGC	GTGTGYCAGCMGCCGCGGTAA	5	C1	CSM3433-W-3I	CSM3433	I	7I6	W	C_cordatus	173775	Sample	CSM3433.W.3I	RNAlater
7R6	CSM3433.W.3R	CGGTCAATTGAC	GTGTGYCAGCMGCCGCGGTAA	5	C3	CSM3433-W-3R	CSM3433	R	7R6	W	C_cordatus	16098.2	Sample	CSM3433.W.3R	RNAlater
1C1	CSM3445.1C	CTCCACATTCCT	GTGTGYCAGCMGCCGCGGTAA	5	F5	CSM3445-1C	CSM3445	C	1C1	W	C_atratus	22032.1	Sample	CSM3445.1C	RNAlater
1I1	CSM3445.1I	CGAACGTCTATG	GTGTGYCAGCMGCCGCGGTAA	5	F6	CSM3445-1I	CSM3445	I	1I1	W	C_atratus	608239	Sample	CSM3445.1I	RNAlater
1M1	CSM3445.1M	ATGCCGGTAATA	GTGTGYCAGCMGCCGCGGTAA	5	F7	CSM3445-1M	CSM3445	M	1M1	W	C_atratus	284560	Sample	CSM3445.1M	RNAlater
1R1	CSM3445.1R	TGAACCCTATGG	GTGTGYCAGCMGCCGCGGTAA	5	F8	CSM3445-1R	CSM3445	R	1R1	W	C_atratus	16335.6	Sample	CSM3445.1R	RNAlater
1I2	CSM3445.2I	ATGTAGGCTTAG	GTGTGYCAGCMGCCGCGGTAA	5	F10	CSM3445-2I	CSM3445	I	1I2	W	C_atratus	239475	Sample	CSM3445.2I	RNAlater
1M2	CSM3445.2M	AGAGGAGTCGAC	GTGTGYCAGCMGCCGCGGTAA	5	F11	CSM3445-2M	CSM3445	M	1M2	W	C_atratus	264789	Sample	CSM3445.2M	RNAlater
1R2	CSM3445.2R	CTCCCACTAGAG	GTGTGYCAGCMGCCGCGGTAA	5	F12	CSM3445-2R	CSM3445	R	1R2	W	C_atratus	4437.67	Sample	CSM3445.2R	RNAlater
1I3	CSM3445.3I	CTAGAGCTCCCA	GTGTGYCAGCMGCCGCGGTAA	4	H1	CSM3445-3I	CSM3445	I	1I3	W	C_atratus	1.12428e+06	Sample	CSM3445.3I	RNAlater
1G1	CSM3445.G1	AATTTCCTAACA	GTGTGYCAGCMGCCGCGGTAA	5	G1	CSM3445-G1	CSM3445	G	1G1	W	C_atratus	424649	Sample	CSM3445.G1	RNAlater
1G2	CSM3445.G2	GTGAGGGCAAGT	GTGTGYCAGCMGCCGCGGTAA	5	G2	CSM3445-G2	CSM3445	G	1G2	W	C_atratus	335714	Sample	CSM3445.G2	RNAlater
1G3	CSM3445.G3	CACGAAAGCAGG	GTGTGYCAGCMGCCGCGGTAA	5	G3	CSM3445-G3	CSM3445	G	1G3	W	C_atratus	1.0723e+06	Sample	CSM3445.G3	RNAlater
2C1	CSM3467.1C	GTTGTTCTGGGA	GTGTGYCAGCMGCCGCGGTAA	3	H3	CSM3467-1C	CSM3467	C	2C1	W	C_atratus	7520.13	Sample	CSM3467.1C	RNAlater
2I1	CSM3467.1I	AGGGTGACTTTA	GTGTGYCAGCMGCCGCGGTAA	3	H4	CSM3467-1I	CSM3467	I	2I1	W	C_atratus	258330	Sample	CSM3467.1I	RNAlater
2M1	CSM3467.1M	GCCGCCAGGGTC	GTGTGYCAGCMGCCGCGGTAA	3	H5	CSM3467-1M	CSM3467	M	2M1	W	C_atratus	145206	Sample	CSM3467.1M	RNAlater
2I2	CSM3467.2I	GCCACCGCCGGA	GTGTGYCAGCMGCCGCGGTAA	3	H6	CSM3467-2I	CSM3467	I	2I2	W	C_atratus	54073.3	Sample	CSM3467.2I	RNAlater
2M2	CSM3467.2M	ACACACCCTGAC	GTGTGYCAGCMGCCGCGGTAA	3	H7	CSM3467-2M	CSM3467	M	2M2	W	C_atratus	349012	Sample	CSM3467.2M	RNAlater
2I3	CSM3467.3I	CCACCGGGCCGA	GTGTGYCAGCMGCCGCGGTAA	4	G10	CSM3467-3I	CSM3467	I	2I3	W	C_atratus	398319	Sample	CSM3467.3I	RNAlater
2I4	CSM3467.4I	AATCCGGTCACC	GTGTGYCAGCMGCCGCGGTAA	4	G11	CSM3467-4I	CSM3467	I	2I4	W	C_atratus	227542	Sample	CSM3467.4I	RNAlater
2G1	CSM3467.G1	ATAATTGCCGAG	GTGTGYCAGCMGCCGCGGTAA	3	H9	CSM3467-G1	CSM3467	G	2G1	W	C_atratus	267199	Sample	CSM3467.G1	RNAlater
2G2	CSM3467.G2	CGGAGAGACATG	GTGTGYCAGCMGCCGCGGTAA	3	H10	CSM3467-G2	CSM3467	G	2G2	W	C_atratus	211029	Sample	CSM3467.G2	RNAlater
2G3	CSM3467.G3	CAGCCCTACCCA	GTGTGYCAGCMGCCGCGGTAA	3	H11	CSM3467-G3	CSM3467	G	2G3	W	C_atratus	577167	Sample	CSM3467.G3	RNAlater
13G1	CSM3490.G1	TATCCTGGTTTC	GTGTGYCAGCMGCCGCGGTAA	5	D7	CSM3490-G1	CSM3490	G	13G1	W	C_placidus	810150	Sample	CSM3490.G1	RNAlater
13G2	CSM3490.G2	CTGGTGCTGAAT	GTGTGYCAGCMGCCGCGGTAA	5	D8	CSM3490-G2	CSM3490	G	13G2	W	C_placidus	1.14349e+06	Sample	CSM3490.G2	RNAlater
13G3	CSM3490.G3	GTTGAAGCACCT	GTGTGYCAGCMGCCGCGGTAA	5	D9	CSM3490-G3	CSM3490	G	13G3	W	C_placidus	969548	Sample	CSM3490.G3	RNAlater
13I1	CSM3490.Q.1I	CTTGTGCGACAA	GTGTGYCAGCMGCCGCGGTAA	5	D11	CSM3490-Q-1I	CSM3490	I	13I1	AQ	C_placidus	873148	Sample	CSM3490.Q.1I	RNAlater
13M1	CSM3490.Q.1M	CACAGTTGAAGT	GTGTGYCAGCMGCCGCGGTAA	5	D12	CSM3490-Q-1M	CSM3490	M	13M1	AQ	C_placidus	555670	Sample	CSM3490.Q.1M	RNAlater
13R1	CSM3490.Q.1R	GGCTCGTCGGAG	GTGTGYCAGCMGCCGCGGTAA	5	E1	CSM3490-Q-1R	CSM3490	R	13R1	AQ	C_placidus	3046.49	Sample	CSM3490.Q.1R	RNAlater
13I2	CSM3490.W.1I	ACATGGGCGGAA	GTGTGYCAGCMGCCGCGGTAA	5	E2	CSM3490-W-1I	CSM3490	I	13I2	W	C_placidus	95330.8	Sample	CSM3490.W.1I	RNAlater
13R2	CSM3490.W.1R	GTTGGTTGGCAT	GTGTGYCAGCMGCCGCGGTAA	5	E4	CSM3490-W-1R	CSM3490	R	13R2	W	C_placidus	17711.5	Sample	CSM3490.W.1R	RNAlater
13C1	CSM3490.W.2C	GAACGATCATGT	GTGTGYCAGCMGCCGCGGTAA	5	E5	CSM3490-W-2C	CSM3490	C	13C1	W	C_placidus	11259.4	Sample	CSM3490.W.2C	RNAlater
13I3	CSM3490.W.2I	TCAGTCAGATGA	GTGTGYCAGCMGCCGCGGTAA	5	E6	CSM3490-W-2I	CSM3490	I	13I3	W	C_placidus	469498	Sample	CSM3490.W.2I	RNAlater
13R3	CSM3490.W.2R	ACAAAGGTATCA	GTGTGYCAGCMGCCGCGGTAA	5	E8	CSM3490-W-2R	CSM3490	R	13R3	W	C_placidus	64340.9	Sample	CSM3490.W.2R	RNAlater
13C2	CSM3490.W.3C	GTAAACGACTTG	GTGTGYCAGCMGCCGCGGTAA	5	E9	CSM3490-W-3C	CSM3490	C	13C2	W	C_placidus	2594.29	Sample	CSM3490.W.3C	RNAlater
14R4	CSM3490.W.3R	GCAAAGGCCCGC	GTGTGYCAGCMGCCGCGGTAA	5	E12	CSM3490-W-3R	CSM3490	R	14R4	W	C_placidus	5112.1	Sample	CSM3490.W.3R	RNAlater
13I4	CSM3490.W.4I	CTGCGGATATAC	GTGTGYCAGCMGCCGCGGTAA	5	F2	CSM3490-W-4I	CSM3490	I	13I4	W	C_placidus	316059	Sample	CSM3490.W.4I	RNAlater
13R5	CSM3490.W.4R	AACGGGCGACGT	GTGTGYCAGCMGCCGCGGTAA	5	F4	CSM3490-W-4R	CSM3490	R	13R5	W	C_placidus	452567	Sample	CSM3490.W.4R	RNAlater
16C1	CSM3503.Q.1C	GAGCGCCGAACA	GTGTGYCAGCMGCCGCGGTAA	6	B12	CSM3503-Q-1C	CSM3503	C	16C1	Q	C_simillimus	1090.49	Sample	CSM3503.Q.1C	RNAlater
16I1	CSM3503.Q.1I	GTCATTGGGCTA	GTGTGYCAGCMGCCGCGGTAA	6	B9	CSM3503-Q-1I	CSM3503	I	16I1	Q	C_simillimus	50619.9	Sample	CSM3503.Q.1I	RNAlater
16M1	CSM3503.Q.1M	AGCCCGCAAAGG	GTGTGYCAGCMGCCGCGGTAA	6	B11	CSM3503-Q-1M	CSM3503	M	16M1	Q	C_simillimus	232652	Sample	CSM3503.Q.1M	RNAlater
16R1	CSM3503.Q.1R	TCTACGGCACGT	GTGTGYCAGCMGCCGCGGTAA	6	B10	CSM3503-Q-1R	CSM3503	R	16R1	Q	C_simillimus	1912.21	Sample	CSM3503.Q.1R	RNAlater
16C2	CSM3503.Q.2C	GTGACCCTGTCA	GTGTGYCAGCMGCCGCGGTAA	6	C4	CSM3503-Q-2C	CSM3503	C	16C2	Q	C_simillimus	3938.21	Sample	CSM3503.Q.2C	RNAlater
16I2	CSM3503.Q.2I	CAGGGTAGGGTA	GTGTGYCAGCMGCCGCGGTAA	6	C1	CSM3503-Q-2I	CSM3503	I	16I2	Q	C_simillimus	215418	Sample	CSM3503.Q.2I	RNAlater
16M2	CSM3503.Q.2M	ACCCGGATTTCG	GTGTGYCAGCMGCCGCGGTAA	6	C3	CSM3503-Q-2M	CSM3503	M	16M2	Q	C_simillimus	123437	Sample	CSM3503.Q.2M	RNAlater
16R2	CSM3503.Q.2R	GTAAATTCAGGC	GTGTGYCAGCMGCCGCGGTAA	6	C2	CSM3503-Q-2R	CSM3503	R	16R2	Q	C_simillimus	88451	Sample	CSM3503.Q.2R	RNAlater
16C3	CSM3503.S.1C	CGTGGTGGGAAC	GTGTGYCAGCMGCCGCGGTAA	6	B8	CSM3503-S-1C	CSM3503	C	16C3	S	C_simillimus	4998.5	Sample	CSM3503.S.1C	RNAlater
16I3	CSM3503.S.1I	TAAGAAACGTCA	GTGTGYCAGCMGCCGCGGTAA	6	B5	CSM3503-S-1I	CSM3503	I	16I3	S	C_simillimus	548547	Sample	CSM3503.S.1I	RNAlater
16M3	CSM3503.S.1M	AGGAACCAGACG	GTGTGYCAGCMGCCGCGGTAA	6	B7	CSM3503-S-1M	CSM3503	M	16M3	S	C_simillimus	299268	Sample	CSM3503.S.1M	RNAlater
16R3	CSM3503.S.1R	TTGCGACAAAGT	GTGTGYCAGCMGCCGCGGTAA	6	B6	CSM3503-S-1R	CSM3503	R	16R3	S	C_simillimus	2318.2	Sample	CSM3503.S.1R	RNAlater
16C4	CSM3503.W.1C	CTAACCTCATAT	GTGTGYCAGCMGCCGCGGTAA	6	A4	CSM3503-W-1C	CSM3503	C	16C4	W	C_simillimus	561.157	Sample	CSM3503.W.1C	RNAlater
16I4	CSM3503.W.1I	GTTCGGTGTCCA	GTGTGYCAGCMGCCGCGGTAA	6	A1	CSM3503-W-1I	CSM3503	I	16I4	W	C_simillimus	736911	Sample	CSM3503.W.1I	RNAlater
16M4	CSM3503.W.1M	GAGAGTCCACTT	GTGTGYCAGCMGCCGCGGTAA	6	A3	CSM3503-W-1M	CSM3503	M	16M4	W	C_simillimus	75865.3	Sample	CSM3503.W.1M	RNAlater
16R4	CSM3503.W.1R	CTACCGATTGCG	GTGTGYCAGCMGCCGCGGTAA	6	A2	CSM3503-W-1R	CSM3503	R	16R4	W	C_simillimus	12873.8	Sample	CSM3503.W.1R	RNAlater
16I5	CSM3503.W.2I	AGCTTCGACAGT	GTGTGYCAGCMGCCGCGGTAA	6	A5	CSM3503-W-2I	CSM3503	I	16I5	W	C_simillimus	68948.3	Sample	CSM3503.W.2I	RNAlater
16M5	CSM3503.W.2M	TGGCCGTTACTG	GTGTGYCAGCMGCCGCGGTAA	6	A7	CSM3503-W-2M	CSM3503	M	16M5	W	C_simillimus	161940	Sample	CSM3503.W.2M	RNAlater
16R5	CSM3503.W.2R	GAGAGGGATCAC	GTGTGYCAGCMGCCGCGGTAA	6	A6	CSM3503-W-2R	CSM3503	R	16R5	W	C_simillimus	3454.02	Sample	CSM3503.W.2R	RNAlater
16C5	CSM3503.W.3C	CCTAAGAGCATC	GTGTGYCAGCMGCCGCGGTAA	6	A12	CSM3503-W-3C	CSM3503	C	16C5	W	C_simillimus	9690.06	Sample	CSM3503.W.3C	RNAlater
16I6	CSM3503.W.3I	AAGATCGTACTG	GTGTGYCAGCMGCCGCGGTAA	6	A9	CSM3503-W-3I	CSM3503	I	16I6	W	C_simillimus	50357	Sample	CSM3503.W.3I	RNAlater
16M6	CSM3503.W.3M	GTCAATTAGTGG	GTGTGYCAGCMGCCGCGGTAA	6	A11	CSM3503-W-3M	CSM3503	M	16M6	W	C_simillimus	134936	Sample	CSM3503.W.3M	RNAlater
16R6	CSM3503.W.3R	ATTTGAAGAGGT	GTGTGYCAGCMGCCGCGGTAA	6	A10	CSM3503-W-3R	CSM3503	R	16R6	W	C_simillimus	3719.42	Sample	CSM3503.W.3R	RNAlater
16C6	CSM3503.W.4C	CTTCGGAGGGAG	GTGTGYCAGCMGCCGCGGTAA	6	B4	CSM3503-W-4C	CSM3503	C	16C6	W	C_simillimus	541.429	Sample	CSM3503.W.4C	RNAlater
16I7	CSM3503.W.4I	GCAAGAATACAT	GTGTGYCAGCMGCCGCGGTAA	6	B1	CSM3503-W-4I	CSM3503	I	16I7	W	C_simillimus	301354	Sample	CSM3503.W.4I	RNAlater
16M7	CSM3503.W.4M	ATTTGCTTTGCC	GTGTGYCAGCMGCCGCGGTAA	6	B3	CSM3503-W-4M	CSM3503	M	16M7	W	C_simillimus	122809	Sample	CSM3503.W.4M	RNAlater
16R7	CSM3503.W.4R	GGTAATAGAGTT	GTGTGYCAGCMGCCGCGGTAA	6	B2	CSM3503-W-4R	CSM3503	R	16R7	W	C_simillimus	1409.5	Sample	CSM3503.W.4R	RNAlater
17G1	CSM3508.G1	GTCAACGCTGTC	GTGTGYCAGCMGCCGCGGTAA	1	E8	CSM3508-G1	CSM3508	G	17G1	W	C_simillimus	200711	Sample	CSM3508.G1	RNAlater
17G2	CSM3508.G2	TGAGACCCTACA	GTGTGYCAGCMGCCGCGGTAA	1	E9	CSM3508-G2	CSM3508	G	17G2	W	C_simillimus	192335	Sample	CSM3508.G2	RNAlater
17G3	CSM3508.G3	ACTTGGTGTAAG	GTGTGYCAGCMGCCGCGGTAA	1	E10	CSM3508-G3	CSM3508	G	17G3	W	C_simillimus	143588	Sample	CSM3508.G3	RNAlater
17I1	CSM3508.Q.1I	CACGCAGTCTAC	GTGTGYCAGCMGCCGCGGTAA	1	E12	CSM3508-Q-1I	CSM3508	I	17I1	DQ	C_simillimus	210312	Sample	CSM3508.Q.1I	RNAlater
17M1	CSM3508.Q.1M	TGTGCACGCCAT	GTGTGYCAGCMGCCGCGGTAA	1	F1	CSM3508-Q-1M	CSM3508	M	17M1	DQ	C_simillimus	182245	Sample	CSM3508.Q.1M	RNAlater
17R1	CSM3508.Q.1R	CCGGACAAGAAG	GTGTGYCAGCMGCCGCGGTAA	1	F2	CSM3508-Q-1R	CSM3508	R	17R1	DQ	C_simillimus	1428.19	Sample	CSM3508.Q.1R	RNAlater
17I2	CSM3508.Q.2I	TTGCTGGACGCT	GTGTGYCAGCMGCCGCGGTAA	1	F3	CSM3508-Q-2I	CSM3508	I	17I2	DQ	C_simillimus	127781	Sample	CSM3508.Q.2I	RNAlater
17I3	CSM3508.Q.3I	GAAGAGGGTTGA	GTGTGYCAGCMGCCGCGGTAA	1	F7	CSM3508-Q-3I	CSM3508	I	17I3	DQ	C_simillimus	48545.2	Sample	CSM3508.Q.3I	RNAlater
17M2	CSM3508.Q.3M	TGAGTGGTCTGT	GTGTGYCAGCMGCCGCGGTAA	1	F8	CSM3508-Q-3M	CSM3508	M	17M2	DQ	C_simillimus	134087	Sample	CSM3508.Q.3M	RNAlater
17C1	CSM3508.Q.4C	ACGACGCATTTG	GTGTGYCAGCMGCCGCGGTAA	1	F10	CSM3508-Q-4C	CSM3508	C	17C1	DQ	C_simillimus	1087.82	Sample	CSM3508.Q.4C	RNAlater
17I4	CSM3508.Q.4I	TATCCAAGCGCA	GTGTGYCAGCMGCCGCGGTAA	1	F11	CSM3508-Q-4I	CSM3508	I	17I4	DQ	C_simillimus	302823	Sample	CSM3508.Q.4I	RNAlater
17R2	CSM3508.Q.4R	GGTGAGCAAGCA	GTGTGYCAGCMGCCGCGGTAA	1	G1	CSM3508-Q-4R	CSM3508	R	17R2	DQ	C_simillimus	940.854	Sample	CSM3508.Q.4R	RNAlater
17I5	CSM3508.S.1I	TTGCGGACCCTA	GTGTGYCAGCMGCCGCGGTAA	1	G3	CSM3508-S-1I	CSM3508	I	17I5	S	C_simillimus	420874	Sample	CSM3508.S.1I	RNAlater
17M3	CSM3508.S.1M	GTCGTCCAAATG	GTGTGYCAGCMGCCGCGGTAA	1	G4	CSM3508-S-1M	CSM3508	M	17M3	S	C_simillimus	207413	Sample	CSM3508.S.1M	RNAlater
17I6	CSM3508.S.2I	GGTTCATGAACA	GTGTGYCAGCMGCCGCGGTAA	1	G7	CSM3508-S-2I	CSM3508	I	17I6	S	C_simillimus	167106	Sample	CSM3508.S.2I	RNAlater
17M4	CSM3508.S.2M	TAACAATAATTC	GTGTGYCAGCMGCCGCGGTAA	1	G8	CSM3508-S-2M	CSM3508	M	17M4	S	C_simillimus	100564	Sample	CSM3508.S.2M	RNAlater
17R3	CSM3508.S.2R	CTTATTAAACGT	GTGTGYCAGCMGCCGCGGTAA	1	G9	CSM3508-S-2R	CSM3508	R	17R3	S	C_simillimus	10544	Sample	CSM3508.S.2R	RNAlater
17M5	CSM3508.S.3M	TATTTGATTGGT	GTGTGYCAGCMGCCGCGGTAA	1	G11	CSM3508-S-3M	CSM3508	M	17M5	S	C_simillimus	74714.5	Sample	CSM3508.S.3M	RNAlater
17R4	CSM3508.S.3R	TGTCAAAGTGAC	GTGTGYCAGCMGCCGCGGTAA	1	G12	CSM3508-S-3R	CSM3508	R	17R4	S	C_simillimus	145892	Sample	CSM3508.S.3R	RNAlater
17C2	CSM3508.W.1C	CTATGTATTAGT	GTGTGYCAGCMGCCGCGGTAA	1	H1	CSM3508-W-1C	CSM3508	C	17C2	W	C_simillimus	4530.14	Sample	CSM3508.W.1C	RNAlater
17M6	CSM3508.W.1M	ACTCCCGTGTGA	GTGTGYCAGCMGCCGCGGTAA	1	H2	CSM3508-W-1M	CSM3508	M	17M6	W	C_simillimus	32935.9	Sample	CSM3508.W.1M	RNAlater
17R5	CSM3508.W.1R	CGGTATAGCAAT	GTGTGYCAGCMGCCGCGGTAA	1	H3	CSM3508-W-1R	CSM3508	R	17R5	W	C_simillimus	2536.03	Sample	CSM3508.W.1R	RNAlater
17C3	CSM3508.W.2C	GACTCTGCTCAG	GTGTGYCAGCMGCCGCGGTAA	1	H4	CSM3508-W-2C	CSM3508	C	17C3	W	C_simillimus	6444.03	Sample	CSM3508.W.2C	RNAlater
17I7	CSM3508.W.2I	GTGCGCCTTCTG	GTGTGYCAGCMGCCGCGGTAA	9	E3	CSM3508-W-2I	CSM3508	I	17I7	W	C_simillimus	276863	Sample	CSM3508.W.2I	RNAlater
17M7	CSM3508.W.2M	TACCGAAGGTAT	GTGTGYCAGCMGCCGCGGTAA	1	H6	CSM3508-W-2M	CSM3508	M	17M7	W	C_simillimus	54758.6	Sample	CSM3508.W.2M	RNAlater
17C4	CSM3508.W.3C	AATGGTTCAGCA	GTGTGYCAGCMGCCGCGGTAA	1	H8	CSM3508-W-3C	CSM3508	C	17C4	W	C_simillimus	1225.43	Sample	CSM3508.W.3C	RNAlater
17I8	CSM3508.W.3I	GAACCAGTACTC	GTGTGYCAGCMGCCGCGGTAA	1	H9	CSM3508-W-3I	CSM3508	I	17I8	W	C_simillimus	123913	Sample	CSM3508.W.3I	RNAlater
17M8	CSM3508.W.3M	CGCACCCATACA	GTGTGYCAGCMGCCGCGGTAA	1	H10	CSM3508-W-3M	CSM3508	M	17M8	W	C_simillimus	93361.5	Sample	CSM3508.W.3M	RNAlater
17R6	CSM3508.W.3R	GTGCCATAATCG	GTGTGYCAGCMGCCGCGGTAA	1	H11	CSM3508-W-3R	CSM3508	R	17R6	W	C_simillimus	1879.78	Sample	CSM3508.W.3R	RNAlater
3C1	CSM3522.1C	TACTGAGCCTCG	GTGTGYCAGCMGCCGCGGTAA	5	G4	CSM3522-1C	CSM3522	C	3C1	W	C_atratus	20509.8	Sample	CSM3522.1C	RNAlater
3I1	CSM3522.1I	TCTTCGCAGCAG	GTGTGYCAGCMGCCGCGGTAA	5	G5	CSM3522-1I	CSM3522	I	3I1	W	C_atratus	484473	Sample	CSM3522.1I	RNAlater
3R1	CSM3522.1R	ATCAAGATACGC	GTGTGYCAGCMGCCGCGGTAA	5	G7	CSM3522-1R	CSM3522	R	3R1	W	C_atratus	14611.9	Sample	CSM3522.1R	RNAlater
3C2	CSM3522.2C	AATAAGCAATAG	GTGTGYCAGCMGCCGCGGTAA	5	G8	CSM3522-2C	CSM3522	C	3C2	W	C_atratus	2280.04	Sample	CSM3522.2C	RNAlater
3I2	CSM3522.2I	GCACGCGAGCAC	GTGTGYCAGCMGCCGCGGTAA	5	G9	CSM3522-2I	CSM3522	I	3I2	W	C_atratus	142096	Sample	CSM3522.2I	RNAlater
3M1	CSM3522.2M	GCATTACTGGAC	GTGTGYCAGCMGCCGCGGTAA	5	G10	CSM3522-2M	CSM3522	M	3M1	W	C_atratus	326383	Sample	CSM3522.2M	RNAlater
3R2	CSM3522.2R	CTATAACACATT	GTGTGYCAGCMGCCGCGGTAA	9	F5	CSM3522-2R	CSM3522	R	3R2	W	C_atratus	6053.46	Sample	CSM3522.2R	RNAlater
3I3	CSM3522.3I	TCTTACCCATAA	GTGTGYCAGCMGCCGCGGTAA	4	G12	CSM3522-3I	CSM3522	I	3I3	W	C_atratus	209988	Sample	CSM3522.3I	RNAlater
3G1	CSM3522.G1	AATAGATGCTGA	GTGTGYCAGCMGCCGCGGTAA	5	G12	CSM3522-G1	CSM3522	G	3G1	W	C_atratus	62727.2	Sample	CSM3522.G1	RNAlater
3G2	CSM3522.G2	ATAAACGGACAT	GTGTGYCAGCMGCCGCGGTAA	5	H1	CSM3522-G2	CSM3522	G	3G2	W	C_atratus	1.47392e+06	Sample	CSM3522.G2	RNAlater
3G3	CSM3522.G3	ATATTGGCAGCC	GTGTGYCAGCMGCCGCGGTAA	5	H2	CSM3522-G3	CSM3522	G	3G3	W	C_atratus	2.18082e+06	Sample	CSM3522.G3	RNAlater
9G1	CSM3523.G2	CTTGGAGGCTTA	GTGTGYCAGCMGCCGCGGTAA	2	A2	CSM3523-G2	CSM3523	G	9G1	W	C_minutus	265983	Sample	CSM3523.G2	RNAlater
9G2	CSM3523.G3	TATCATATTACG	GTGTGYCAGCMGCCGCGGTAA	2	A3	CSM3523-G3	CSM3523	G	9G2	W	C_minutus	339777	Sample	CSM3523.G3	RNAlater
9I1	CSM3523.S.1I	ACCGAACAATCC	GTGTGYCAGCMGCCGCGGTAA	2	A5	CSM3523-S-1I	CSM3523	I	9I1	S	C_minutus	126918	Sample	CSM3523.S.1I	RNAlater
9M1	CSM3523.S.1M	ACGGTACCCTAC	GTGTGYCAGCMGCCGCGGTAA	2	A6	CSM3523-S-1M	CSM3523	M	9M1	S	C_minutus	165633	Sample	CSM3523.S.1M	RNAlater
9R1	CSM3523.S.1R	TGAGTCATTGAG	GTGTGYCAGCMGCCGCGGTAA	2	A7	CSM3523-S-1R	CSM3523	R	9R1	S	C_minutus	3569.97	Sample	CSM3523.S.1R	RNAlater
9I2	CSM3523.S.2I	ACTGTGACGTCC	GTGTGYCAGCMGCCGCGGTAA	2	A9	CSM3523-S-2I	CSM3523	I	9I2	S	C_minutus	172948	Sample	CSM3523.S.2I	RNAlater
9M2	CSM3523.S.2M	CTCTGAGGTAAC	GTGTGYCAGCMGCCGCGGTAA	2	A10	CSM3523-S-2M	CSM3523	M	9M2	S	C_minutus	28978.7	Sample	CSM3523.S.2M	RNAlater
9R2	CSM3523.S.2R	CATGTCTTCCAT	GTGTGYCAGCMGCCGCGGTAA	2	A11	CSM3523-S-2R	CSM3523	R	9R2	S	C_minutus	12593.6	Sample	CSM3523.S.2R	RNAlater
9C1	CSM3523.S.3C	AACAGTAAACAA	GTGTGYCAGCMGCCGCGGTAA	2	A12	CSM3523-S-3C	CSM3523	C	9C1	S	C_minutus	1142.73	Sample	CSM3523.S.3C	RNAlater
9I3	CSM3523.S.3I	GTTCATTAAACT	GTGTGYCAGCMGCCGCGGTAA	2	B1	CSM3523-S-3I	CSM3523	I	9I3	S	C_minutus	75128.3	Sample	CSM3523.S.3I	RNAlater
9M3	CSM3523.S.3M	GTGCCGGCCGAC	GTGTGYCAGCMGCCGCGGTAA	2	B2	CSM3523-S-3M	CSM3523	M	9M3	S	C_minutus	74863.4	Sample	CSM3523.S.3M	RNAlater
9R3	CSM3523.S.3R	CCTTGACCGATG	GTGTGYCAGCMGCCGCGGTAA	2	B3	CSM3523-S-3R	CSM3523	R	9R3	S	C_minutus	25494	Sample	CSM3523.S.3R	RNAlater
9I4	CSM3523.W.1I	TCGAGAGTTTGC	GTGTGYCAGCMGCCGCGGTAA	2	B5	CSM3523-W-1I	CSM3523	I	9I4	W	C_minutus	47455.8	Sample	CSM3523.W.1I	RNAlater
9M4	CSM3523.W.1M	CGACACGGAGAA	GTGTGYCAGCMGCCGCGGTAA	2	B6	CSM3523-W-1M	CSM3523	M	9M4	W	C_minutus	4810.19	Sample	CSM3523.W.1M	RNAlater
9R4	CSM3523.W.1R	TCCACAGGGTTC	GTGTGYCAGCMGCCGCGGTAA	2	B7	CSM3523-W-1R	CSM3523	R	9R4	W	C_minutus	6563.95	Sample	CSM3523.W.1R	RNAlater
9I5	CSM3523.W.2I	CCTACCATTGTT	GTGTGYCAGCMGCCGCGGTAA	2	B9	CSM3523-W-2I	CSM3523	I	9I5	W	C_minutus	113181	Sample	CSM3523.W.2I	RNAlater
9M5	CSM3523.W.2M	TCCGGCGGGCAA	GTGTGYCAGCMGCCGCGGTAA	2	B10	CSM3523-W-2M	CSM3523	M	9M5	W	C_minutus	22329.5	Sample	CSM3523.W.2M	RNAlater
9R5	CSM3523.W.2R	TAATCCATAATC	GTGTGYCAGCMGCCGCGGTAA	2	B11	CSM3523-W-2R	CSM3523	R	9R5	W	C_minutus	6099.86	Sample	CSM3523.W.2R	RNAlater
9M6	CSM3523.W.3M	AGAGGGTGATCG	GTGTGYCAGCMGCCGCGGTAA	2	C2	CSM3523-W-3M	CSM3523	M	9M6	W	C_minutus	24974.8	Sample	CSM3523.W.3M	RNAlater
9R6	CSM3523.W.3R	AGCTCTAGAAAC	GTGTGYCAGCMGCCGCGGTAA	2	C3	CSM3523-W-3R	CSM3523	R	9R6	W	C_minutus	271.912	Sample	CSM3523.W.3R	RNAlater
21I1	JR044rn.1I	CTGACACGAATA	GTGTGYCAGCMGCCGCGGTAA	2	C4	JR044rn-1I	JR044rn	I	21I1	W	C_texanus	66156.9	Sample	JR044rn.1I	live dissection
21I2	JR044rn.2I	AATTAATATGTA	GTGTGYCAGCMGCCGCGGTAA	2	C8	JR044rn-2I	JR044rn	I	21I2	W	C_texanus	11749.6	Sample	JR044rn.2I	live dissection
21M1	JR044rn.2M	CATTTCGCACTT	GTGTGYCAGCMGCCGCGGTAA	2	C9	JR044rn-2M	JR044rn	M	21M1	W	C_texanus	21505	Sample	JR044rn.2M	live dissection
21R1	JR044rn.2R	ACATGATATTCT	GTGTGYCAGCMGCCGCGGTAA	2	C10	JR044rn-2R	JR044rn	R	21R1	W	C_texanus	42683.4	Sample	JR044rn.2R	live dissection
21C1	JR044rn.3C	GCAACGAACGAG	GTGTGYCAGCMGCCGCGGTAA	2	C11	JR044rn-3C	JR044rn	C	21C1	W	C_texanus	415.682	Sample	JR044rn.3C	live dissection
21I3	JR044rn.3I	AGATGTCCGTCA	GTGTGYCAGCMGCCGCGGTAA	2	C12	JR044rn-3I	JR044rn	I	21I3	W	C_texanus	200329	Sample	JR044rn.3I	live dissection
21M2	JR044rn.3M	TCGTTATTCAGT	GTGTGYCAGCMGCCGCGGTAA	2	D1	JR044rn-3M	JR044rn	M	21M2	W	C_texanus	1750.7	Sample	JR044rn.3M	live dissection
21R2	JR044rn.3R	GGATACTCGCAT	GTGTGYCAGCMGCCGCGGTAA	2	D2	JR044rn-3R	JR044rn	R	21R2	W	C_texanus	16742.6	Sample	JR044rn.3R	live dissection
21I4	JR044rn.4I	AGCAGTGCGGTG	GTGTGYCAGCMGCCGCGGTAA	2	D4	JR044rn-4I	JR044rn	I	21I4	W	C_texanus	10647.2	Sample	JR044rn.4I	live dissection
21M3	JR044rn.4M	GCATATGCACTG	GTGTGYCAGCMGCCGCGGTAA	2	D5	JR044rn-4M	JR044rn	M	21M3	W	C_texanus	11933.4	Sample	JR044rn.4M	live dissection
21R3	JR044rn.4R	CCGGCGACAGAA	GTGTGYCAGCMGCCGCGGTAA	2	D6	JR044rn-4R	JR044rn	R	21R3	W	C_texanus	62662.4	Sample	JR044rn.4R	live dissection
21M4	JR044rn.5M	CTACTCCACGAG	GTGTGYCAGCMGCCGCGGTAA	2	D9	JR044rn-5M	JR044rn	M	21M4	W	C_texanus	12079.2	Sample	JR044rn.5M	live dissection
21I5	JR044rn.6I	AGCGCGGCGAAT	GTGTGYCAGCMGCCGCGGTAA	2	D11	JR044rn-6I	JR044rn	I	21I5	W	C_texanus	26284.9	Sample	JR044rn.6I	live dissection
21M5	JR044rn.6M	TAGCAGTTGCGT	GTGTGYCAGCMGCCGCGGTAA	2	D12	JR044rn-6M	JR044rn	M	21M5	W	C_texanus	5161.93	Sample	JR044rn.6M	live dissection
21R4	JR044rn.6R	ACTCTGTAATTA	GTGTGYCAGCMGCCGCGGTAA	2	E1	JR044rn-6R	JR044rn	R	21R4	W	C_texanus	702.508	Sample	JR044rn.6R	live dissection
22M1	JR053.10M	CAATCATAGGTG	GTGTGYCAGCMGCCGCGGTAA	2	E3	JR053-10M	JR053	M	22M1	W	C_texanus	5426.79	Sample	JR053.10M	live dissection
22R1	JR053.10R	GTTGGACGAAGG	GTGTGYCAGCMGCCGCGGTAA	2	E4	JR053-10R	JR053	R	22R1	W	C_texanus	21428.8	Sample	JR053.10R	live dissection
22C1	JR053.1C	GTCACTCCGAAC	GTGTGYCAGCMGCCGCGGTAA	2	E5	JR053-1C	JR053	C	22C1	W	C_texanus	1024.55	Sample	JR053.1C	live dissection
22I1	JR053.1I	CGTTCTGGTGGT	GTGTGYCAGCMGCCGCGGTAA	2	E6	JR053-1I	JR053	I	22I1	W	C_texanus	37620	Sample	JR053.1I	live dissection
22M2	JR053.1M	TAGTTCGGTGAC	GTGTGYCAGCMGCCGCGGTAA	2	E7	JR053-1M	JR053	M	22M2	W	C_texanus	6228.06	Sample	JR053.1M	live dissection
22R2	JR053.1R	TTAATGGATCGG	GTGTGYCAGCMGCCGCGGTAA	2	E8	JR053-1R	JR053	R	22R2	W	C_texanus	68303.9	Sample	JR053.1R	live dissection
22C2	JR053.2C	TCAAGTCCGCAC	GTGTGYCAGCMGCCGCGGTAA	2	E9	JR053-2C	JR053	C	22C2	W	C_texanus	2912.17	Sample	JR053.2C	live dissection
22I2	JR053.2I	CACACAAAGTCA	GTGTGYCAGCMGCCGCGGTAA	2	E10	JR053-2I	JR053	I	22I2	W	C_texanus	739.846	Sample	JR053.2I	live dissection
22M3	JR053.2M	GTCAGGTGCGGC	GTGTGYCAGCMGCCGCGGTAA	2	E11	JR053-2M	JR053	M	22M3	W	C_texanus	1121.84	Sample	JR053.2M	live dissection
22R3	JR053.2R	TTGAACAAGCCA	GTGTGYCAGCMGCCGCGGTAA	2	E12	JR053-2R	JR053	R	22R3	W	C_texanus	27375.1	Sample	JR053.2R	live dissection
22C3	JR053.3C	ATATGTTCTCAA	GTGTGYCAGCMGCCGCGGTAA	2	F1	JR053-3C	JR053	C	22C3	W	C_texanus	17856.9	Sample	JR053.3C	live dissection
22I3	JR053.3I	ATGTGCTGCTCG	GTGTGYCAGCMGCCGCGGTAA	2	F2	JR053-3I	JR053	I	22I3	W	C_texanus	23657.4	Sample	JR053.3I	live dissection
22M4	JR053.3M	CCGATAAAGGTT	GTGTGYCAGCMGCCGCGGTAA	2	F3	JR053-3M	JR053	M	22M4	W	C_texanus	2985.93	Sample	JR053.3M	live dissection
22R4	JR053.3R	CAGGAACCAGGA	GTGTGYCAGCMGCCGCGGTAA	2	F4	JR053-3R	JR053	R	22R4	W	C_texanus	157367	Sample	JR053.3R	live dissection
22I4	JR053.4I	ATCGTAGTGGTC	GTGTGYCAGCMGCCGCGGTAA	2	F6	JR053-4I	JR053	I	22I4	W	C_texanus	26506.4	Sample	JR053.4I	live dissection
22M5	JR053.4M	ACTAAAGCAAAC	GTGTGYCAGCMGCCGCGGTAA	2	F7	JR053-4M	JR053	M	22M5	W	C_texanus	48656.7	Sample	JR053.4M	live dissection
22R5	JR053.4R	TAGGAACTCACC	GTGTGYCAGCMGCCGCGGTAA	2	F8	JR053-4R	JR053	R	22R5	W	C_texanus	145813	Sample	JR053.4R	live dissection
22C4	JR053.5C	GTCCGTCCTGGT	GTGTGYCAGCMGCCGCGGTAA	2	F9	JR053-5C	JR053	C	22C4	W	C_texanus	9397.94	Sample	JR053.5C	live dissection
22I5	JR053.5I	CGAGGCGAGTCA	GTGTGYCAGCMGCCGCGGTAA	2	F10	JR053-5I	JR053	I	22I5	W	C_texanus	11346.6	Sample	JR053.5I	live dissection
22M6	JR053.5M	TTCCAATACTCA	GTGTGYCAGCMGCCGCGGTAA	2	F11	JR053-5M	JR053	M	22M6	W	C_texanus	51826.3	Sample	JR053.5M	live dissection
22I6	JR053.6I	CATGCCAACATG	GTGTGYCAGCMGCCGCGGTAA	9	E5	JR053-6I	JR053	I	22I6	W	C_texanus	12668	Sample	JR053.6I	live dissection
22R6	JR053.6R	TCAGACCAACTG	GTGTGYCAGCMGCCGCGGTAA	2	G1	JR053-6R	JR053	R	22R6	W	C_texanus	1763.21	Sample	JR053.6R	live dissection
22C5	JR053.7C	CCACGAGCAGGC	GTGTGYCAGCMGCCGCGGTAA	2	G2	JR053-7C	JR053	C	22C5	W	C_texanus	99.8772	Sample	JR053.7C	live dissection
22I7	JR053.7I	GCGTGCCCGGCC	GTGTGYCAGCMGCCGCGGTAA	2	G3	JR053-7I	JR053	I	22I7	W	C_texanus	547.85	Sample	JR053.7I	live dissection
22M7	JR053.7M	CAAAGGAGCCCG	GTGTGYCAGCMGCCGCGGTAA	2	G4	JR053-7M	JR053	M	22M7	W	C_texanus	2855.78	Sample	JR053.7M	live dissection
22R7	JR053.7R	TGCGGCGTCAGG	GTGTGYCAGCMGCCGCGGTAA	2	G5	JR053-7R	JR053	R	22R7	W	C_texanus	5997.45	Sample	JR053.7R	live dissection
22I8	JR053.8I	CTTGCTCATAAT	GTGTGYCAGCMGCCGCGGTAA	2	G7	JR053-8I	JR053	I	22I8	W	C_texanus	164.203	Sample	JR053.8I	live dissection
22M8	JR053.8M	ACGACAACGGGC	GTGTGYCAGCMGCCGCGGTAA	2	G8	JR053-8M	JR053	M	22M8	W	C_texanus	19318.2	Sample	JR053.8M	live dissection
22R8	JR053.8R	CGATGAATATCG	GTGTGYCAGCMGCCGCGGTAA	2	H8	JR053-8R	JR053	R	22R8	W	C_texanus	7382.89	Sample	JR053.8R	live dissection
23I1	JR064.1I	TAGTCTAAGGGT	GTGTGYCAGCMGCCGCGGTAA	2	G10	JR064-1I	JR064	I	23I1	W	C_texanus	2193.45	Sample	JR064.1I	live dissection
23M1	JR064.1M	GTTTGAAACACG	GTGTGYCAGCMGCCGCGGTAA	2	G11	JR064-1M	JR064	M	23M1	W	C_texanus	4412.4	Sample	JR064.1M	live dissection
23R1	JR064.1R	ACCTCAGTCAAG	GTGTGYCAGCMGCCGCGGTAA	2	G12	JR064-1R	JR064	R	23R1	W	C_texanus	523.868	Sample	JR064.1R	live dissection
23M2	JR064.2M	TAAACCTGGACA	GTGTGYCAGCMGCCGCGGTAA	2	H3	JR064-2M	JR064	M	23M2	W	C_texanus	536.557	Sample	JR064.2M	live dissection
23R2	JR064.2R	CCAACCCAGATC	GTGTGYCAGCMGCCGCGGTAA	2	H4	JR064-2R	JR064	R	23R2	W	C_texanus	149.82	Sample	JR064.2R	live dissection
23I2	JR064.3I	GGTCTTAGCACC	GTGTGYCAGCMGCCGCGGTAA	4	H2	JR064-3I	JR064	I	23I2	W	C_texanus	175707	Sample	JR064.3I	live dissection
23M3	JR064.3M	ACTGCCCGATAC	GTGTGYCAGCMGCCGCGGTAA	4	H4	JR064-3M	JR064	M	23M3	W	C_texanus	7693.47	Sample	JR064.3M	live dissection
23R3	JR064.3R	GCCTACTCTCGG	GTGTGYCAGCMGCCGCGGTAA	4	H3	JR064-3R	JR064	R	23R3	W	C_texanus	5113.48	Sample	JR064.3R	live dissection
23C1	JR064.4C	GGACCTGGATGG	GTGTGYCAGCMGCCGCGGTAA	4	H9	JR064-4C	JR064	C	23C1	W	C_texanus	481.403	Sample	JR064.4C	live dissection
23I3	JR064.4I	CTCCCGAGCTCC	GTGTGYCAGCMGCCGCGGTAA	4	H6	JR064-4I	JR064	I	23I3	W	C_texanus	152.903	Sample	JR064.4I	live dissection
23M4	JR064.4M	ACTTAGACTCTT	GTGTGYCAGCMGCCGCGGTAA	4	H8	JR064-4M	JR064	M	23M4	W	C_texanus	847.879	Sample	JR064.4M	live dissection
23R4	JR064.4R	TAGACTTCAGAG	GTGTGYCAGCMGCCGCGGTAA	4	H7	JR064-4R	JR064	R	23R4	W	C_texanus	198.485	Sample	JR064.4R	live dissection
23G1	JR064.G1	TTAAGTTAAGTT	GTGTGYCAGCMGCCGCGGTAA	2	H5	JR064-G1	JR064	G	23G1	W	C_texanus	93688.4	Sample	JR064.G1	live dissection
23G2	JR064.G2	AGCCGCGGGTCC	GTGTGYCAGCMGCCGCGGTAA	2	H6	JR064-G2	JR064	G	23G2	W	C_texanus	191723	Sample	JR064.G2	live dissection
23G3	JR064.G3	GGTAGTTCATAG	GTGTGYCAGCMGCCGCGGTAA	2	H7	JR064-G3	JR064	G	23G3	W	C_texanus	142316	Sample	JR064.G3	live dissection
10C1	SRCmin1.1C	ATGGGACCTTCA	GTGTGYCAGCMGCCGCGGTAA	3	D5	SRCmin1-1C	SRCmin1	C	10C1	W	C_minutus	40080	Sample	SRCmin1.1C	RNAlater
10I1	SRCmin1.1I	TCCGATAATCGG	GTGTGYCAGCMGCCGCGGTAA	3	D6	SRCmin1-1I	SRCmin1	I	10I1	W	C_minutus	30872	Sample	SRCmin1.1I	RNAlater
10M1	SRCmin1.1M	AAGTCACACACA	GTGTGYCAGCMGCCGCGGTAA	3	D7	SRCmin1-1M	SRCmin1	M	10M1	W	C_minutus	12765.1	Sample	SRCmin1.1M	RNAlater
10R1	SRCmin1.1R	GAAGTAGCGAGC	GTGTGYCAGCMGCCGCGGTAA	3	D8	SRCmin1-1R	SRCmin1	R	10R1	W	C_minutus	120430	Sample	SRCmin1.1R	RNAlater
10I2	SRCmin1.2I	GTGTCGAGGGCA	GTGTGYCAGCMGCCGCGGTAA	3	D10	SRCmin1-2I	SRCmin1	I	10I2	W	C_minutus	4642.62	Sample	SRCmin1.2I	RNAlater
10M2	SRCmin1.2M	TTCCACACGTGG	GTGTGYCAGCMGCCGCGGTAA	3	D11	SRCmin1-2M	SRCmin1	M	10M2	W	C_minutus	34429.2	Sample	SRCmin1.2M	RNAlater
10R2	SRCmin1.2R	AGAATCCACCAC	GTGTGYCAGCMGCCGCGGTAA	3	D12	SRCmin1-2R	SRCmin1	R	10R2	W	C_minutus	212.898	Sample	SRCmin1.2R	RNAlater
10C2	SRCmin1.3C	ACGGCGTTATGT	GTGTGYCAGCMGCCGCGGTAA	3	E1	SRCmin1-3C	SRCmin1	C	10C2	W	C_minutus	458.371	Sample	SRCmin1.3C	RNAlater
10I3	SRCmin1.3I	GAACCGTGCAGG	GTGTGYCAGCMGCCGCGGTAA	3	E2	SRCmin1-3I	SRCmin1	I	10I3	W	C_minutus	54521.8	Sample	SRCmin1.3I	RNAlater
10R3	SRCmin1.3R	AGTTGTAGTCCG	GTGTGYCAGCMGCCGCGGTAA	3	E4	SRCmin1-3R	SRCmin1	R	10R3	W	C_minutus	640.391	Sample	SRCmin1.3R	RNAlater
10C3	SRCmin1.4C	AGGGACTTCAAT	GTGTGYCAGCMGCCGCGGTAA	3	E5	SRCmin1-4C	SRCmin1	C	10C3	W	C_minutus	1697.53	Sample	SRCmin1.4C	RNAlater
10I4	SRCmin1.4I	CGGCCAGAAGCA	GTGTGYCAGCMGCCGCGGTAA	3	E6	SRCmin1-4I	SRCmin1	I	10I4	W	C_minutus	59878.4	Sample	SRCmin1.4I	RNAlater
10M3	SRCmin1.4M	TGGCAGCGAGCC	GTGTGYCAGCMGCCGCGGTAA	3	E7	SRCmin1-4M	SRCmin1	M	10M3	W	C_minutus	144823	Sample	SRCmin1.4M	RNAlater
10R4	SRCmin1.4R	GTGAATGTTCGA	GTGTGYCAGCMGCCGCGGTAA	3	E8	SRCmin1-4R	SRCmin1	R	10R4	W	C_minutus	1987.4	Sample	SRCmin1.4R	RNAlater
10G1	SRCmin1.G1	TATGTTGACGGC	GTGTGYCAGCMGCCGCGGTAA	3	E9	SRCmin1-G1	SRCmin1	G	10G1	W	C_minutus	158571	Sample	SRCmin1.G1	Ethanol
10G2	SRCmin1.G2	AGTGTTTCGGAC	GTGTGYCAGCMGCCGCGGTAA	3	E10	SRCmin1-G2	SRCmin1	G	10G2	W	C_minutus	263607	Sample	SRCmin1.G2	Ethanol
10G3	SRCmin1.G3	ATTTCCGCTAAT	GTGTGYCAGCMGCCGCGGTAA	3	E11	SRCmin1-G3	SRCmin1	G	10G3	W	C_minutus	171734	Sample	SRCmin1.G3	Ethanol
11I1	SRCmul1.1I	CAAACCTATGGC	GTGTGYCAGCMGCCGCGGTAA	3	E12	SRCmul1-1I	SRCmul1	I	11I1	W	C_multispinosus	83319.2	Sample	SRCmul1.1I	RNAlater
11R1	SRCmul1.1R	ACTAAGTACCCG	GTGTGYCAGCMGCCGCGGTAA	3	F2	SRCmul1-1R	SRCmul1	R	11R1	W	C_multispinosus	808.981	Sample	SRCmul1.1R	RNAlater
11C1	SRCmul1.2C	CACCCTTGCGAC	GTGTGYCAGCMGCCGCGGTAA	3	F3	SRCmul1-2C	SRCmul1	C	11C1	W	C_multispinosus	12860.8	Sample	SRCmul1.2C	RNAlater
11I2	SRCmul1.2I	GATGCCTAATGA	GTGTGYCAGCMGCCGCGGTAA	3	F4	SRCmul1-2I	SRCmul1	I	11I2	W	C_multispinosus	152706	Sample	SRCmul1.2I	RNAlater
11M1	SRCmul1.2M	GTACGTCACTGA	GTGTGYCAGCMGCCGCGGTAA	3	F5	SRCmul1-2M	SRCmul1	M	11M1	W	C_multispinosus	694081	Sample	SRCmul1.2M	RNAlater
11R2	SRCmul1.2R	TCGCTACAGATG	GTGTGYCAGCMGCCGCGGTAA	3	F6	SRCmul1-2R	SRCmul1	R	11R2	W	C_multispinosus	3366.92	Sample	SRCmul1.2R	RNAlater
11I3	SRCmul1.3I	TCTACATACATA	GTGTGYCAGCMGCCGCGGTAA	4	F4	SRCmul1-3I	SRCmul1	I	11I3	W	C_multispinosus	45898.3	Sample	SRCmul1.3I	RNAlater
11I4	SRCmul1.4I	GAGTCTTGGTAA	GTGTGYCAGCMGCCGCGGTAA	4	F5	SRCmul1-4I	SRCmul1	I	11I4	W	C_multispinosus	110146	Sample	SRCmul1.4I	RNAlater
11I5	SRCmul1.5I	CAGTCTAGTACG	GTGTGYCAGCMGCCGCGGTAA	4	F6	SRCmul1-5I	SRCmul1	I	11I5	W	C_multispinosus	238280	Sample	SRCmul1.5I	RNAlater
11I6	SRCmul1.6I	GTTCGAGTGAAT	GTGTGYCAGCMGCCGCGGTAA	4	F7	SRCmul1-6I	SRCmul1	I	11I6	W	C_multispinosus	71592.9	Sample	SRCmul1.6I	RNAlater
11G1	SRCmul1.G1	CCGGCTTATGTG	GTGTGYCAGCMGCCGCGGTAA	3	F7	SRCmul1-G1	SRCmul1	G	11G1	W	C_multispinosus	570566	Sample	SRCmul1.G1	Ethanol
11G2	SRCmul1.G2	ATAGTCCTTTAA	GTGTGYCAGCMGCCGCGGTAA	3	F8	SRCmul1-G2	SRCmul1	G	11G2	W	C_multispinosus	912157	Sample	SRCmul1.G2	Ethanol
12C1	SRCmul2.1C	CGGTTGGCGGGT	GTGTGYCAGCMGCCGCGGTAA	4	F10	SRCmul2-1C	SRCmul2	C	12C1	W	C_multispinosus	2475.88	Sample	SRCmul2.1C	RNAlater
12I1	SRCmul2.1I	AGTCCGAGTTGT	GTGTGYCAGCMGCCGCGGTAA	4	F8	SRCmul2-1I	SRCmul2	I	12I1	W	C_multispinosus	219102	Sample	SRCmul2.1I	RNAlater
12M1	SRCmul2.1M	CGATTCCTTAAT	GTGTGYCAGCMGCCGCGGTAA	4	F11	SRCmul2-1M	SRCmul2	M	12M1	W	C_multispinosus	181775	Sample	SRCmul2.1M	RNAlater
12R1	SRCmul2.1R	CGTGAGGACCAG	GTGTGYCAGCMGCCGCGGTAA	4	F9	SRCmul2-1R	SRCmul2	R	12R1	W	C_multispinosus	4580.62	Sample	SRCmul2.1R	RNAlater
12I2	SRCmul2.2I	TGCCTGCTCGAC	GTGTGYCAGCMGCCGCGGTAA	4	F12	SRCmul2-2I	SRCmul2	I	12I2	W	C_multispinosus	67679.3	Sample	SRCmul2.2I	RNAlater
12M2	SRCmul2.2M	ACCAGTGACTCA	GTGTGYCAGCMGCCGCGGTAA	4	G3	SRCmul2-2M	SRCmul2	M	12M2	W	C_multispinosus	454519	Sample	SRCmul2.2M	RNAlater
12R2	SRCmul2.2R	TACTGTACTGTT	GTGTGYCAGCMGCCGCGGTAA	4	G1	SRCmul2-2R	SRCmul2	R	12R2	W	C_multispinosus	1448.31	Sample	SRCmul2.2R	RNAlater
12I3	SRCmul2.4I	CATTTACATCAC	GTGTGYCAGCMGCCGCGGTAA	4	G5	SRCmul2-4I	SRCmul2	I	12I3	W	C_multispinosus	64274.9	Sample	SRCmul2.4I	RNAlater
12I4	SRCmul2.5I	GTGGGACTGCGC	GTGTGYCAGCMGCCGCGGTAA	4	G6	SRCmul2-5I	SRCmul2	I	12I4	W	C_multispinosus	215457	Sample	SRCmul2.5I	RNAlater
12I5	SRCmul2.6I	CGGCCTAAGTTC	GTGTGYCAGCMGCCGCGGTAA	4	G7	SRCmul2-6I	SRCmul2	I	12I5	W	C_multispinosus	92310.7	Sample	SRCmul2.6I	RNAlater
12G1	SRCmul2.G1	TCGAGCCGATCT	GTGTGYCAGCMGCCGCGGTAA	3	F9	SRCmul2-G1	SRCmul2	G	12G1	W	C_multispinosus	1.04131e+06	Sample	SRCmul2.G1	Ethanol
12G2	SRCmul2.G2	AGTGCAGGAGCC	GTGTGYCAGCMGCCGCGGTAA	3	F10	SRCmul2-G2	SRCmul2	G	12G2	W	C_multispinosus	707450	Sample	SRCmul2.G2	Ethanol
12G3	SRCmul2.G3	GTACTCGAACCA	GTGTGYCAGCMGCCGCGGTAA	3	F11	SRCmul2-G3	SRCmul2	G	12G3	W	C_multispinosus	965528	Sample	SRCmul2.G3	Ethanol
14G1	SRCset1.G1	CCTCGCATGACC	GTGTGYCAGCMGCCGCGGTAA	3	A1	SRCset1-G1	SRCset1	G	14G1	W	C_setulifer	589389	Sample	SRCset1.G1	Ethanol
14G2	SRCset1.G2	GGCGTAACGGCA	GTGTGYCAGCMGCCGCGGTAA	3	A2	SRCset1-G2	SRCset1	G	14G2	W	C_setulifer	744096	Sample	SRCset1.G2	RNAlater
14C1	SRCset1.Q.1C	GCGAGGAAGTCC	GTGTGYCAGCMGCCGCGGTAA	3	A3	SRCset1-Q-1C	SRCset1	C	14C1	AQ	C_setulifer	333.484	Sample	SRCset1.Q.1C	RNAlater
14I1	SRCset1.Q.1I	CAAATTCGGGAT	GTGTGYCAGCMGCCGCGGTAA	3	A4	SRCset1-Q-1I	SRCset1	I	14I1	AQ	C_setulifer	237833	Sample	SRCset1.Q.1I	RNAlater
14M1	SRCset1.Q.1M	TTGTGTCTCCCT	GTGTGYCAGCMGCCGCGGTAA	3	A5	SRCset1-Q-1M	SRCset1	M	14M1	AQ	C_setulifer	381540	Sample	SRCset1.Q.1M	RNAlater
14R1	SRCset1.Q.1R	CAATGTAGACAC	GTGTGYCAGCMGCCGCGGTAA	3	A6	SRCset1-Q-1R	SRCset1	R	14R1	AQ	C_setulifer	109.214	Sample	SRCset1.Q.1R	RNAlater
14I2	SRCset1.Q.2I	AACTTTCAGGAG	GTGTGYCAGCMGCCGCGGTAA	3	A8	SRCset1-Q-2I	SRCset1	I	14I2	AQ	C_setulifer	136971	Sample	SRCset1.Q.2I	RNAlater
14M2	SRCset1.Q.2M	CCAGGACAGGAA	GTGTGYCAGCMGCCGCGGTAA	3	A9	SRCset1-Q-2M	SRCset1	M	14M2	AQ	C_setulifer	330034	Sample	SRCset1.Q.2M	RNAlater
14R2	SRCset1.Q.2R	GCGCGGCGTTGC	GTGTGYCAGCMGCCGCGGTAA	3	A10	SRCset1-Q-2R	SRCset1	R	14R2	AQ	C_setulifer	157.119	Sample	SRCset1.Q.2R	RNAlater
14I3	SRCset1.S.1I	TCCGCCTAGTCG	GTGTGYCAGCMGCCGCGGTAA	3	A12	SRCset1-S-1I	SRCset1	I	14I3	S	C_setulifer	156880	Sample	SRCset1.S.1I	RNAlater
14M3	SRCset1.S.1M	CGCGCAAGTATT	GTGTGYCAGCMGCCGCGGTAA	3	B1	SRCset1-S-1M	SRCset1	M	14M3	S	C_setulifer	285632	Sample	SRCset1.S.1M	RNAlater
14R3	SRCset1.S.1R	AATACAGACCTG	GTGTGYCAGCMGCCGCGGTAA	3	B2	SRCset1-S-1R	SRCset1	R	14R3	S	C_setulifer	621.517	Sample	SRCset1.S.1R	RNAlater
14I4	SRCset1.S.2I	TACGGTCTGGAT	GTGTGYCAGCMGCCGCGGTAA	3	B4	SRCset1-S-2I	SRCset1	I	14I4	S	C_setulifer	126046	Sample	SRCset1.S.2I	RNAlater
14M4	SRCset1.S.2M	TTCAGTTCGTTA	GTGTGYCAGCMGCCGCGGTAA	3	B5	SRCset1-S-2M	SRCset1	M	14M4	S	C_setulifer	319661	Sample	SRCset1.S.2M	RNAlater
14R4	SRCset1.S.2R	CCGCGTCTCAAC	GTGTGYCAGCMGCCGCGGTAA	3	B6	SRCset1-S-2R	SRCset1	R	14R4	S	C_setulifer	952.936	Sample	SRCset1.S.2R	RNAlater
14C2	SRCset1.W.1C	CCGAGGTATAAT	GTGTGYCAGCMGCCGCGGTAA	3	B7	SRCset1-W-1C	SRCset1	C	14C2	W	C_setulifer	125.249	Sample	SRCset1.W.1C	RNAlater
14I5	SRCset1.W.1I	AGATTCGCTCGA	GTGTGYCAGCMGCCGCGGTAA	3	B8	SRCset1-W-1I	SRCset1	I	14I5	W	C_setulifer	116049	Sample	SRCset1.W.1I	RNAlater
14M5	SRCset1.W.1M	TTGCCGCTCTGG	GTGTGYCAGCMGCCGCGGTAA	3	B9	SRCset1-W-1M	SRCset1	M	14M5	W	C_setulifer	565406	Sample	SRCset1.W.1M	RNAlater
14C3	SRCset1.W.2C	AGACTTCTCAGG	GTGTGYCAGCMGCCGCGGTAA	3	B10	SRCset1-W-2C	SRCset1	C	14C3	W	C_setulifer	1728.25	Sample	SRCset1.W.2C	RNAlater
14I6	SRCset1.W.2I	TCTTGCGGAGTC	GTGTGYCAGCMGCCGCGGTAA	3	B11	SRCset1-W-2I	SRCset1	I	14I6	W	C_setulifer	167632	Sample	SRCset1.W.2I	RNAlater
14M6	SRCset1.W.2M	CTATCTCCTGTC	GTGTGYCAGCMGCCGCGGTAA	3	B12	SRCset1-W-2M	SRCset1	M	14M6	W	C_setulifer	418373	Sample	SRCset1.W.2M	RNAlater
14R5	SRCset1.W.2R	AAGGCGCTCCTT	GTGTGYCAGCMGCCGCGGTAA	3	C1	SRCset1-W-2R	SRCset1	R	14R5	W	C_setulifer	1815.99	Sample	SRCset1.W.2R	RNAlater
14C4	SRCset1.W.3C	GATCTAATCGAG	GTGTGYCAGCMGCCGCGGTAA	3	C2	SRCset1-W-3C	SRCset1	C	14C4	W	C_setulifer	6513.14	Sample	SRCset1.W.3C	RNAlater
14I7	SRCset1.W.3I	CTGATGTACACG	GTGTGYCAGCMGCCGCGGTAA	3	C3	SRCset1-W-3I	SRCset1	I	14I7	W	C_setulifer	31023	Sample	SRCset1.W.3I	RNAlater
14M7	SRCset1.W.3M	ACGTATTCGAAG	GTGTGYCAGCMGCCGCGGTAA	3	C4	SRCset1-W-3M	SRCset1	M	14M7	W	C_setulifer	284245	Sample	SRCset1.W.3M	RNAlater
14C5	SRCset1.W.4C	TGGTGGAGTTTC	GTGTGYCAGCMGCCGCGGTAA	3	C6	SRCset1-W-4C	SRCset1	C	14C5	W	C_setulifer	443.784	Sample	SRCset1.W.4C	RNAlater
14I8	SRCset1.W.4I	TTAACAAGGCAA	GTGTGYCAGCMGCCGCGGTAA	3	C7	SRCset1-W-4I	SRCset1	I	14I8	W	C_setulifer	191503	Sample	SRCset1.W.4I	RNAlater
14M8	SRCset1.W.4M	AACCGCATAAGT	GTGTGYCAGCMGCCGCGGTAA	3	C8	SRCset1-W-4M	SRCset1	M	14M8	W	C_setulifer	145141	Sample	SRCset1.W.4M	RNAlater
14R6	SRCset1.W.4R	CCACAACGATCA	GTGTGYCAGCMGCCGCGGTAA	3	C9	SRCset1-W-4R	SRCset1	R	14R6	W	C_setulifer	3995.5	Sample	SRCset1.W.4R	RNAlater
15C1	SRCset2.1C	AGTTCTCATTAA	GTGTGYCAGCMGCCGCGGTAA	3	C10	SRCset2-1C	SRCset2	C	15C1	W	C_setulifer	1301.91	Sample	SRCset2.1C	RNAlater
15I1	SRCset2.1I	GAGCCATCTGTA	GTGTGYCAGCMGCCGCGGTAA	3	C11	SRCset2-1I	SRCset2	I	15I1	W	C_setulifer	53379.8	Sample	SRCset2.1I	RNAlater
15M1	SRCset2.1M	GATATACCAGTG	GTGTGYCAGCMGCCGCGGTAA	3	C12	SRCset2-1M	SRCset2	M	15M1	W	C_setulifer	8584.26	Sample	SRCset2.1M	RNAlater
15R1	SRCset2.1R	CGCAATGAGGGA	GTGTGYCAGCMGCCGCGGTAA	3	D1	SRCset2-1R	SRCset2	R	15R1	W	C_setulifer	375.582	Sample	SRCset2.1R	RNAlater
15C2	SRCset2.2C	CCGCAGCCGCAG	GTGTGYCAGCMGCCGCGGTAA	3	D2	SRCset2-2C	SRCset2	C	15C2	W	C_setulifer	877.275	Sample	SRCset2.2C	RNAlater
15M2	SRCset2.2M	TGGAGCCTTGTC	GTGTGYCAGCMGCCGCGGTAA	3	D3	SRCset2-2M	SRCset2	M	15M2	W	C_setulifer	37053	Sample	SRCset2.2M	RNAlater
15R2	SRCset2.2R	TTACTTATCCGA	GTGTGYCAGCMGCCGCGGTAA	3	D4	SRCset2-2R	SRCset2	R	15R2	W	C_setulifer	383.508	Sample	SRCset2.2R	RNAlater
15I2	SRCset2.3I	GCTGAGCCTTTG	GTGTGYCAGCMGCCGCGGTAA	4	G8	SRCset2-3I	SRCset2	I	15I2	W	C_setulifer	236551	Sample	SRCset2.3I	RNAlater
15I3	SRCset2.4I	AGAGACGCGTAG	GTGTGYCAGCMGCCGCGGTAA	4	G9	SRCset2-4I	SRCset2	I	15I3	W	C_setulifer	862.987	Sample	SRCset2.4I	RNAlater
*samples excluded due to rarefaction in final dataset
Sample*	Gut Compartment	Colony	Caste	Species	Average	Deviation	Sample	Preservation Method
C15-44-1M	M	C15-44	W	grandinosus	136.808	17.9118	C15-44-1M	Ethanol
C15-44-2M	M	C15-44	W	grandinosus	197.466	14.4083	C15-44-2M	Ethanol
C15-44-2R	R	C15-44	W	grandinosus	386.331	57.3583	C15-44-2R	Ethanol
C16-01-1C	C	C16-01	W	unimaculatus	7861.06	659.082	C16-01-1C	RNAlater
C16-01-2C	C	C16-01	W	unimaculatus	4099.33	115.436	C16-01-2C	RNAlater
C16-02-1C	C	C16-02	W	unimaculatus	3512.4	49.8515	C16-02-1C	RNAlater
C16-02-2C	C	C16-02	W	unimaculatus	2448.41	51.5855	C16-02-2C	RNAlater
C16-02-3R	R	C16-02	W	unimaculatus	4115.96	572.608	C16-02-3R	RNAlater
C16-03-1C	G	C16-03	W	unimaculatus	90212.2	5755.9	C16-03-1C	RNAlater
C16-03-2I	I	C16-03	W	unimaculatus	1.03087e+06	44157.3	C16-03-2I	RNAlater
C16-03-2R	R	C16-03	W	unimaculatus	920.235	72.9522	C16-03-2R	RNAlater
C16-14-1C	C	C16-14	W	auricomus	3299.55	161.319	C16-14-1C	RNAlater
C16-14-2C	C	C16-14	W	auricomus	20936.2	426.912	C16-14-2C	RNAlater
C16-14-3R	R	C16-14	W	auricomus	16463.5	134.483	C16-14-3R	RNAlater
C16-15-1M	M	C16-15	W	auricomus	1.42468e+06	65433.3	C16-15-1M	RNAlater
C16-15-G3	G	C16-15	W	auricomus	516117	55021.4	C16-15-G3	RNAlater
C16-17-3C	C	C16-17	W	auricomus	5530.69	915.441	C16-17-3C	RNAlater
CSM3429-1C	C	CSM3429	W	Procryptocerus	58.8879	8.06372	CSM3429-1C	RNAlater
CSM3429-1M	M	CSM3429	W	Procryptocerus	116.48	45.0633	CSM3429-1M	RNAlater
CSM3429-2C	C	CSM3429	W	Procryptocerus	32.298	20.611	CSM3429-2C	RNAlater
CSM3429-2R	R	CSM3429	W	Procryptocerus	27.7304	10.1236	CSM3429-2R	RNAlater
CSM3429-3C	C	CSM3429	W	Procryptocerus	35.4778	50.0293	CSM3429-3C	RNAlater
CSM3432-1I	I	CSM3432	W	Procryptocerus	1721.32	274.153	CSM3432-1I	RNAlater
CSM3432-1M	M	CSM3432	W	Procryptocerus	60.0799	7.65705	CSM3432-1M	RNAlater
CSM3432-1R	R	CSM3432	W	Procryptocerus	761.718	112.001	CSM3432-1R	RNAlater
CSM3432-2M	M	CSM3432	W	Procryptocerus	100.792	9.36448	CSM3432-2M	RNAlater
CSM3432-3C	C	CSM3432	W	Procryptocerus	48.6609	10.461	CSM3432-3C	RNAlater
CSM3432-3M	M	CSM3432	W	Procryptocerus	172.178	25.8492	CSM3432-3M	RNAlater
CSM3432-W-2C	C	CSM3432	W	Procryptocerus	163.246	108.434	CSM3432-W-2C	RNAlater
CSM3432-W-2M	M	CSM3432	W	Procryptocerus	1804.36	214.246	CSM3432-W-2M	RNAlater
CSM3432-W-3C	C	CSM3432	W	Procryptocerus	134.683	57.7145	CSM3432-W-3C	RNAlater
CSM3432-W-4M	M	CSM3432	W	Procryptocerus	373.058	75.2399	CSM3432-W-4M	RNAlater
CSM3433-S-1C	C	CSM3433	S	cordatus	668.121	147.681	CSM3433-S-1C	RNAlater
CSM3433-S-2C	C	CSM3433	S	cordatus	122.727	96.7479	CSM3433-S-2C	RNAlater
CSM3433-S-3C	C	CSM3433	S	cordatus	745.891	75.5292	CSM3433-S-3C	RNAlater
CSM3433-W-1C	C	CSM3433	W	cordatus	231.817	38.5488	CSM3433-W-1C	RNAlater
CSM3433-W-1M	M	CSM3433	W	cordatus	66652.1	0	CSM3433-W-1M	RNAlater
CSM3433-W-2C	C	CSM3433	W	cordatus	412.156	43.8222	CSM3433-W-2C	RNAlater
CSM3433-W-3C	C	CSM3433	W	cordatus	821.47	1051.08	CSM3433-W-3C	RNAlater
CSM3433-W-3M	M	CSM3433	W	cordatus	124540	11254.6	CSM3433-W-3M	RNAlater
CSM3445-2C	C	CSM3445	W	atratus	17287.3	1673.27	CSM3445-2C	RNAlater
CSM3467-2R	R	CSM3467	W	atratus	4500.22	589.023	CSM3467-2R	RNAlater
CSM3490-Q-1C	C	CSM3490	Q	placidus	2130.65	3020.19	CSM3490-Q-1C	RNAlater
CSM3490-W-1M	M	CSM3490	W	placidus	650075	44563.5	CSM3490-W-1M	RNAlater
CSM3490-W-2M	M	CSM3490	W	placidus	1.41328e+06	18172.3	CSM3490-W-2M	RNAlater
CSM3490-W-3I	I	CSM3490	W	placidus	568529	50522.9	CSM3490-W-3I	RNAlater
CSM3490-W-3M	M	CSM3490	W	placidus	958269	92361.6	CSM3490-W-3M	RNAlater
CSM3490-W-4C	C	CSM3490	W	placidus	818.711	349.765	CSM3490-W-4C	RNAlater
CSM3490-W-4M	M	CSM3490	W	placidus	1.08843e+06	0	CSM3490-W-4M	RNAlater
CSM3503-W-2C	C	CSM3503	W	simillimus	1240.97	680.056	CSM3503-W-2C	RNAlater
CSM3508-Q-1C	C	CSM3508	Q	simillimus	1084.27	95.2354	CSM3508-Q-1C	RNAlater
CSM3508-Q-2M	M	CSM3508	Q	simillimus	118742	23658.7	CSM3508-Q-2M	RNAlater
CSM3508-Q-2R	R	CSM3508	Q	simillimus	616.337	65.2084	CSM3508-Q-2R	RNAlater
CSM3508-Q-3C	C	CSM3508	Q	simillimus	296.956	131.922	CSM3508-Q-3C	RNAlater
CSM3508-Q-3R	R	CSM3508	Q	simillimus	579.786	48.4649	CSM3508-Q-3R	RNAlater
CSM3508-Q-4M	M	CSM3508	Q	simillimus	59353.6	7539.68	CSM3508-Q-4M	RNAlater
CSM3508-S-1C	C	CSM3508	S	simillimus	680.603	40.8661	CSM3508-S-1C	RNAlater
CSM3508-S-1R	R	CSM3508	S	simillimus	156.171	17.3478	CSM3508-S-1R	RNAlater
CSM3508-S-2C	C	CSM3508	S	simillimus	646.145	225.339	CSM3508-S-2C	RNAlater
CSM3508-S-3C	C	CSM3508	S	simillimus	983.775	17.0941	CSM3508-S-3C	RNAlater
CSM3508-W-2R	R	CSM3508	W	simillimus	87.7993	13.2821	CSM3508-W-2R	RNAlater
CSM3523-S-1C	C	CSM3523	S	minutus	1141.86	32.913	CSM3523-S-1C	RNAlater
CSM3523-S-2C	C	CSM3523	S	minutus	1169.53	74.874	CSM3523-S-2C	RNAlater
CSM3523-W-1C	C	CSM3523	W	minutus	532.245	31.9369	CSM3523-W-1C	RNAlater
CSM3523-W-2C	C	CSM3523	W	minutus	861.395	49.0964	CSM3523-W-2C	RNAlater
CSM3523-W-3C	C	CSM3523	W	minutus	1365.46	174.205	CSM3523-W-3C	RNAlater
CSM3523-W-3I	I	CSM3523	W	minutus	55414	1805.62	CSM3523-W-3I	RNAlater
JR044rn-1M	M	JR044rn	W	texanus	1936.13	223.732	JR044rn-1M	live dissection
JR044rn-1R	R	JR044rn	W	texanus	646.801	195.799	JR044rn-1R	live dissection
JR044rn-2C	C	JR044rn	W	texanus	148.088	21.7158	JR044rn-2C	live dissection
JR044rn-4C	C	JR044rn	W	texanus	168.258	18.8399	JR044rn-4C	live dissection
JR044rn-5C	C	JR044rn	W	texanus	114.915	7.72735	JR044rn-5C	live dissection
JR044rn-5I	I	JR044rn	W	texanus	397.857	20.9036	JR044rn-5I	live dissection
JR044rn-5R	R	JR044rn	W	texanus	341.011	6.61946	JR044rn-5R	live dissection
JR053-10I	I	JR053	W	texanus	17542.2	1158.2	JR053-10I	live dissection
JR053-4C	C	JR053	W	texanus	215.243	7.33337	JR053-4C	live dissection
JR053-8C	I	JR053	W	texanus	353.489	439.724	JR053-8C	live dissection
JR064-1C	I	JR064	W	texanus	100.175	10.7779	JR064-1C	live dissection
JR064-2C	I	JR064	W	texanus	171.24	7.93078	JR064-2C	live dissection
JR064-2I	M	JR064	W	texanus	33507.5	11291.4	JR064-2I	live dissection
JR064-3C	I	JR064	W	texanus	654.598	79.7855	JR064-3C	live dissection
SRCmin1-2C	C	SRCmin1	W	minutus	75.927	11.55	SRCmin1-2C	RNAlater
SRCmin1-3M	M	SRCmin1	W	minutus	94037.2	15756.3	SRCmin1-3M	RNAlater
SRCmul1-1M	M	SRCmul1	W	multispinosus	264814	36666.7	SRCmul1-1M	RNAlater
SRCmul2-2C	C	SRCmul2	W	multispinosus	110.292	29.618	SRCmul2-2C	RNAlater
SRCmul2-3I	I	SRCmul2	W	multispinosus	468191	584839	SRCmul2-3I	RNAlater
SRCset1-Q-2C	C	SRCset1	Q	setulifer	413.401	107.746	SRCset1-Q-2C	RNAlater
SRCset1-S-1C	C	SRCset1	S	setulifer	889.679	6.1852	SRCset1-S-1C	RNAlater
SRCset1-W-3R	R	SRCset1	W	setulifer	7812.33	759.571	SRCset1-W-3R	RNAlater
CSM3522-1M	M	CSM3522	W	atratus	415247	103273	CSM3522-1M	RNAlater
CSM3523-G1	G	CSM3523	W	minutus	312638	33332	CSM3523-G1	RNAlater
CSM3523-G1	G	CSM3523	W	minutus	312638	33332	CSM3523-G1	RNAlater
SRCset1-S-2C	C	SRCset1	S	setulifer	86.3012	10.9162	SRCset1-S-2C	RNAlater
NEG EL1	X	X	X	X	305325	0	NEG EL1	NA
NEG EL2	X	X	X	X	425513	0	NEG EL2	NA
NEG1	X	X	X	X	931713	0	NEG1	NA
NEG2	X	X	X	X	303571	0	NEG2	NA
														OTUID
														CSM3660
														CSM3664
														CSM3665
														C15.44.1I
														C15.44.1R
														C15.44.2C
														C15.44.2I
														C15.44.3C
														C15.44.3I
														C15.44.3M
														C15.44.3R
														C15.44.G1
														C15.44.G2
														C15.44.G3
														C16.01.1I
														C16.01.1M
														C16.01.1R
														C16.01.2I
														C16.01.2M
														C16.01.2R
														C16.01.3C
														C16.01.3I
														C16.01.3M
														C16.01.3R
														C16.01.G1
														C16.01.G2
														C16.02.1I
														C16.02.1M
														C16.02.1R
														C16.02.2I
														C16.02.2M
														C16.02.2R
														C16.02.3C
														C16.02.3I
														C16.02.3M
														C16.02.G1
														C16.02.G2
														C16.03.1I
														C16.03.1M
														C16.03.1R
														C16.03.2M
														C16.03.3C
														C16.03.3I
														C16.03.3M
														C16.03.3R
														C16.03.4C
														C16.03.4I
														C16.03.4M
														C16.03.4R
														C16.03.G1
														C16.14.1I
														C16.14.1M
														C16.14.1R
														C16.14.2I
														C16.14.2M
														C16.14.2R
														C16.14.3C
														C16.14.3I
														C16.14.3M
														C16.14.G1
														C16.14.G2
														C16.14.G3
														C16.15.1C
														C16.15.1I
														C16.15.1R
														C16.15.2C
														C16.15.2I
														C16.15.2M
														C16.15.2R
														C16.15.3C
														C16.15.3I
														C16.15.3M
														C16.15.3R
														C16.15.G1
														C16.15.G2
														C16.17.1C
														C16.17.1I
														C16.17.1M
														C16.17.1R
														C16.17.2C
														C16.17.2I
														C16.17.2M
														C16.17.2R
														C16.17.3I
														C16.17.3M
														C16.17.3R
														C16.17.G1
														C16.17.G2
														C16.17.G3
														CSM3429.1I
														CSM3429.1R
														CSM3429.2I
														CSM3429.2M
														CSM3429.3I
														CSM3429.3M
														CSM3429.3R
														CSM3429.G1
														CSM3429.G2
														CSM3429.G3
														CSM3432.2C
														CSM3432.2I
														CSM3432.2R
														CSM3432.3I
														CSM3432.3R
														CSM3432.G1
														CSM3432.G2
														CSM3432.G3
														CSM3432.W.1C
														CSM3432.W.1I
														CSM3432.W.1M
														CSM3432.W.1R
														CSM3432.W.2I
														CSM3432.W.2R
														CSM3432.W.3I
														CSM3432.W.3M
														CSM3432.W.3R
														CSM3432.W.4C
														CSM3432.W.4I
														CSM3432.W.4R
														CSM3433.G1
														CSM3433.G2
														CSM3433.G3
														CSM3433.S.1I
														CSM3433.S.1M
														CSM3433.S.1R
														CSM3433.S.2I
														CSM3433.S.2M
														CSM3433.S.2R
														CSM3433.S.3I
														CSM3433.S.3M
														CSM3433.S.3R
														CSM3433.W.1I
														CSM3433.W.1R
														CSM3433.W.2I
														CSM3433.W.2M
														CSM3433.W.2R
														CSM3433.W.3I
														CSM3433.W.3R
														CSM3445.1C
														CSM3445.1I
														CSM3445.1M
														CSM3445.1R
														CSM3445.2I
														CSM3445.2M
														CSM3445.2R
														CSM3445.3I
														CSM3445.G1
														CSM3445.G2
														CSM3445.G3
														CSM3467.1C
														CSM3467.1I
														CSM3467.1M
														CSM3467.2I
														CSM3467.2M
														CSM3467.3I
														CSM3467.4I
														CSM3467.G1
														CSM3467.G2
														CSM3467.G3
														CSM3490.G1
														CSM3490.G2
														CSM3490.G3
														CSM3490.Q.1I
														CSM3490.Q.1M
														CSM3490.Q.1R
														CSM3490.W.1I
														CSM3490.W.1R
														CSM3490.W.2C
														CSM3490.W.2I
														CSM3490.W.2R
														CSM3490.W.3C
														CSM3490.W.3R
														CSM3490.W.4I
														CSM3490.W.4R
														CSM3503.Q.1C
														CSM3503.Q.1I
														CSM3503.Q.1M
														CSM3503.Q.1R
														CSM3503.Q.2C
														CSM3503.Q.2I
														CSM3503.Q.2M
														CSM3503.Q.2R
														CSM3503.S.1C
														CSM3503.S.1I
														CSM3503.S.1M
														CSM3503.S.1R
														CSM3503.W.1C
														CSM3503.W.1I
														CSM3503.W.1M
														CSM3503.W.1R
														CSM3503.W.2I
														CSM3503.W.2M
														CSM3503.W.2R
														CSM3503.W.3C
														CSM3503.W.3I
														CSM3503.W.3M
														CSM3503.W.3R
														CSM3503.W.4C
														CSM3503.W.4I
														CSM3503.W.4M
														CSM3503.W.4R
														CSM3508.G1
														CSM3508.G2
														CSM3508.G3
														CSM3508.Q.1I
														CSM3508.Q.1M
														CSM3508.Q.1R
														CSM3508.Q.2I
														CSM3508.Q.3I
														CSM3508.Q.3M
														CSM3508.Q.4C
														CSM3508.Q.4I
														CSM3508.Q.4R
														CSM3508.S.1I
														CSM3508.S.1M
														CSM3508.S.2I
														CSM3508.S.2M
														CSM3508.S.2R
														CSM3508.S.3M
														CSM3508.S.3R
														CSM3508.W.1C
														CSM3508.W.1M
														CSM3508.W.1R
														CSM3508.W.2C
														CSM3508.W.2I
														CSM3508.W.2M
														CSM3508.W.3C
														CSM3508.W.3I
														CSM3508.W.3M
														CSM3508.W.3R
														CSM3522.1C
														CSM3522.1I
														CSM3522.1R
														CSM3522.2C
														CSM3522.2I
														CSM3522.2M
														CSM3522.2R
														CSM3522.3I
														CSM3522.G1
														CSM3522.G2
														CSM3522.G3
														CSM3523.G2
														CSM3523.G3
														CSM3523.S.1I
														CSM3523.S.1M
														CSM3523.S.1R
														CSM3523.S.2I
														CSM3523.S.2M
														CSM3523.S.2R
														CSM3523.S.3C
														CSM3523.S.3I
														CSM3523.S.3M
														CSM3523.S.3R
														CSM3523.W.1I
														CSM3523.W.1M
														CSM3523.W.1R
														CSM3523.W.2I
														CSM3523.W.2M
														CSM3523.W.2R
														CSM3523.W.3M
														CSM3523.W.3R
														JR044rn.1I
														JR044rn.2I
														JR044rn.2M
														JR044rn.2R
														JR044rn.3C
														JR044rn.3I
														JR044rn.3M
														JR044rn.3R
														JR044rn.4I
														JR044rn.4M
														JR044rn.4R
														JR044rn.5M
														JR044rn.6I
														JR044rn.6M
														JR044rn.6R
														JR053.10M
														JR053.10R
														JR053.1C
														JR053.1I
														JR053.1M
														JR053.1R
														JR053.2C
														JR053.2I
														JR053.2M
														JR053.2R
														JR053.3C
														JR053.3I
														JR053.3M
														JR053.3R
														JR053.4I
														JR053.4M
														JR053.4R
														JR053.5C
														JR053.5I
														JR053.5M
														JR053.6I
														JR053.6R
														JR053.7C
														JR053.7I
														JR053.7M
														JR053.7R
														JR053.8I
														JR053.8M
														JR053.8R
														JR064.1I
														JR064.1M
														JR064.1R
														JR064.2M
														JR064.2R
														JR064.3I
														JR064.3M
														JR064.3R
														JR064.4C
														JR064.4I
														JR064.4M
														JR064.4R
														JR064.G1
														JR064.G2
														JR064.G3
														SRCmin1.1C
														SRCmin1.1I
														SRCmin1.1M
														SRCmin1.1R
														SRCmin1.2I
														SRCmin1.2M
														SRCmin1.2R
														SRCmin1.3C
														SRCmin1.3I
														SRCmin1.3R
														SRCmin1.4C
														SRCmin1.4I
														SRCmin1.4M
														SRCmin1.4R
														SRCmin1.G1
														SRCmin1.G2
														SRCmin1.G3
														SRCmul1.1I
														SRCmul1.1R
														SRCmul1.2C
														SRCmul1.2I
														SRCmul1.2M
														SRCmul1.2R
														SRCmul1.3I
														SRCmul1.4I
														SRCmul1.5I
														SRCmul1.6I
														SRCmul1.G1
														SRCmul1.G2
														SRCmul2.1C
														SRCmul2.1I
														SRCmul2.1M
														SRCmul2.1R
														SRCmul2.2I
														SRCmul2.2M
														SRCmul2.2R
														SRCmul2.4I
														SRCmul2.5I
														SRCmul2.6I
														SRCmul2.G1
														SRCmul2.G2
														SRCmul2.G3
														SRCset1.G1
														SRCset1.G2
														SRCset1.Q.1C
														SRCset1.Q.1I
														SRCset1.Q.1M
														SRCset1.Q.1R
														SRCset1.Q.2I
														SRCset1.Q.2M
														SRCset1.Q.2R
														SRCset1.S.1I
														SRCset1.S.1M
														SRCset1.S.1R
														SRCset1.S.2I
														SRCset1.S.2M
														SRCset1.S.2R
														SRCset1.W.1C
														SRCset1.W.1I
														SRCset1.W.1M
														SRCset1.W.2C
														SRCset1.W.2I
														SRCset1.W.2M
														SRCset1.W.2R
														SRCset1.W.3C
														SRCset1.W.3I
														SRCset1.W.3M
														SRCset1.W.4C
														SRCset1.W.4I
														SRCset1.W.4M
														SRCset1.W.4R
														SRCset2.1C
														SRCset2.1I
														SRCset2.1M
														SRCset2.1R
														SRCset2.2C
														SRCset2.2M
														SRCset2.2R
														SRCset2.3I
														SRCset2.4I
														OTUID
														CSM3660
														CSM3664
														CSM3665
														C15.44.1I
														C15.44.1R
														C15.44.2C
														C15.44.2I
														C15.44.3C
														C15.44.3I
														C15.44.3M
														C15.44.3R
														C15.44.G1
														C15.44.G2
														C15.44.G3
														C16.01.1I
														C16.01.1M
														C16.01.1R
														C16.01.2I
														C16.01.2M
														C16.01.2R
														C16.01.3C
														C16.01.3I
														C16.01.3M
														C16.01.3R
														C16.01.G1
														C16.01.G2
														C16.02.1I
														C16.02.1M
														C16.02.1R
														C16.02.2I
														C16.02.2M
														C16.02.2R
														C16.02.3C
														C16.02.3I
														C16.02.3M
														C16.02.G1
														C16.02.G2
														C16.03.1I
														C16.03.1M
														C16.03.1R
														C16.03.2M
														C16.03.3C
														C16.03.3I
														C16.03.3M
														C16.03.3R
														C16.03.4C
														C16.03.4I
														C16.03.4M
														C16.03.4R
														C16.03.G1
														C16.14.1I
														C16.14.1M
														C16.14.1R
														C16.14.2I
														C16.14.2M
														C16.14.2R
														C16.14.3C
														C16.14.3I
														C16.14.3M
														C16.14.G1
														C16.14.G2
														C16.14.G3
														C16.15.1C
														C16.15.1I
														C16.15.1R
														C16.15.2C
														C16.15.2I
														C16.15.2M
														C16.15.2R
														C16.15.3C
														C16.15.3I
														C16.15.3M
														C16.15.3R
														C16.15.G1
														C16.15.G2
														C16.17.1C
														C16.17.1I
														C16.17.1M
														C16.17.1R
														C16.17.2C
														C16.17.2I
														C16.17.2M
														C16.17.2R
														C16.17.3I
														C16.17.3M
														C16.17.3R
														C16.17.G1
														C16.17.G2
														C16.17.G3
														CSM3429.1I
														CSM3429.1R
														CSM3429.2I
														CSM3429.2M
														CSM3429.3I
														CSM3429.3M
														CSM3429.3R
														CSM3429.G1
														CSM3429.G2
														CSM3429.G3
														CSM3432.2C
														CSM3432.2I
														CSM3432.2R
														CSM3432.3I
														CSM3432.3R
														CSM3432.G1
														CSM3432.G2
														CSM3432.G3
														CSM3432.W.1C
														CSM3432.W.1I
														CSM3432.W.1M
														CSM3432.W.1R
														CSM3432.W.2I
														CSM3432.W.2R
														CSM3432.W.3I
														CSM3432.W.3M
														CSM3432.W.3R
														CSM3432.W.4C
														CSM3432.W.4I
														CSM3432.W.4R
														CSM3433.G1
														CSM3433.G2
														CSM3433.G3
														CSM3433.S.1I
														CSM3433.S.1M
														CSM3433.S.1R
														CSM3433.S.2I
														CSM3433.S.2M
														CSM3433.S.2R
														CSM3433.S.3I
														CSM3433.S.3M
														CSM3433.S.3R
														CSM3433.W.1I
														CSM3433.W.1R
														CSM3433.W.2I
														CSM3433.W.2M
														CSM3433.W.2R
														CSM3433.W.3I
														CSM3433.W.3R
														CSM3445.1C
														CSM3445.1I
														CSM3445.1M
														CSM3445.1R
														CSM3445.2I
														CSM3445.2M
														CSM3445.2R
														CSM3445.3I
														CSM3445.G1
														CSM3445.G2
														CSM3445.G3
														CSM3467.1C
														CSM3467.1I
														CSM3467.1M
														CSM3467.2I
														CSM3467.2M
														CSM3467.3I
														CSM3467.4I
														CSM3467.G1
														CSM3467.G2
														CSM3467.G3
														CSM3490.G1
														CSM3490.G2
														CSM3490.G3
														CSM3490.Q.1I
														CSM3490.Q.1M
														CSM3490.Q.1R
														CSM3490.W.1I
														CSM3490.W.1R
														CSM3490.W.2C
														CSM3490.W.2I
														CSM3490.W.2R
														CSM3490.W.3C
														CSM3490.W.3R
														CSM3490.W.4I
														CSM3490.W.4R
														CSM3503.Q.1C
														CSM3503.Q.1I
														CSM3503.Q.1M
														CSM3503.Q.1R
														CSM3503.Q.2C
														CSM3503.Q.2I
														CSM3503.Q.2M
														CSM3503.Q.2R
														CSM3503.S.1C
														CSM3503.S.1I
														CSM3503.S.1M
														CSM3503.S.1R
														CSM3503.W.1C
														CSM3503.W.1I
														CSM3503.W.1M
														CSM3503.W.1R
														CSM3503.W.2I
														CSM3503.W.2M
														CSM3503.W.2R
														CSM3503.W.3C
														CSM3503.W.3I
														CSM3503.W.3M
														CSM3503.W.3R
														CSM3503.W.4C
														CSM3503.W.4I
														CSM3503.W.4M
														CSM3503.W.4R
														CSM3508.G1
														CSM3508.G2
														CSM3508.G3
														CSM3508.Q.1I
														CSM3508.Q.1M
														CSM3508.Q.1R
														CSM3508.Q.2I
														CSM3508.Q.3I
														CSM3508.Q.3M
														CSM3508.Q.4C
														CSM3508.Q.4I
														CSM3508.Q.4R
														CSM3508.S.1I
														CSM3508.S.1M
														CSM3508.S.2I
														CSM3508.S.2M
														CSM3508.S.2R
														CSM3508.S.3M
														CSM3508.S.3R
														CSM3508.W.1C
														CSM3508.W.1M
														CSM3508.W.1R
														CSM3508.W.2C
														CSM3508.W.2I
														CSM3508.W.2M
														CSM3508.W.3C
														CSM3508.W.3I
														CSM3508.W.3M
														CSM3508.W.3R
														CSM3522.1C
														CSM3522.1I
														CSM3522.1R
														CSM3522.2C
														CSM3522.2I
														CSM3522.2M
														CSM3522.2R
														CSM3522.3I
														CSM3522.G1
														CSM3522.G2
														CSM3522.G3
														CSM3523.G2
														CSM3523.G3
														CSM3523.S.1I
														CSM3523.S.1M
														CSM3523.S.1R
														CSM3523.S.2I
														CSM3523.S.2M
														CSM3523.S.2R
														CSM3523.S.3C
														CSM3523.S.3I
														CSM3523.S.3M
														CSM3523.S.3R
														CSM3523.W.1I
														CSM3523.W.1M
														CSM3523.W.1R
														CSM3523.W.2I
														CSM3523.W.2M
														CSM3523.W.2R
														CSM3523.W.3M
														CSM3523.W.3R
														JR044rn.1I
														JR044rn.2I
														JR044rn.2M
														JR044rn.2R
														JR044rn.3C
														JR044rn.3I
														JR044rn.3M
														JR044rn.3R
														JR044rn.4I
														JR044rn.4M
														JR044rn.4R
														JR044rn.5M
														JR044rn.6I
														JR044rn.6M
														JR044rn.6R
														JR053.10M
														JR053.10R
														JR053.1C
														JR053.1I
														JR053.1M
														JR053.1R
														JR053.2C
														JR053.2I
														JR053.2M
														JR053.2R
														JR053.3C
														JR053.3I
														JR053.3M
														JR053.3R
														JR053.4I
														JR053.4M
														JR053.4R
														JR053.5C
														JR053.5I
														JR053.5M
														JR053.6I
														JR053.6R
														JR053.7C
														JR053.7I
														JR053.7M
														JR053.7R
														JR053.8I
														JR053.8M
														JR053.8R
														JR064.1I
														JR064.1M
														JR064.1R
														JR064.2M
														JR064.2R
														JR064.3I
														JR064.3M
														JR064.3R
														JR064.4C
														JR064.4I
														JR064.4M
														JR064.4R
														JR064.G1
														JR064.G2
														JR064.G3
														SRCmin1.1C
														SRCmin1.1I
														SRCmin1.1M
														SRCmin1.1R
														SRCmin1.2I
														SRCmin1.2M
														SRCmin1.2R
														SRCmin1.3C
														SRCmin1.3I
														SRCmin1.3R
														SRCmin1.4C
														SRCmin1.4I
														SRCmin1.4M
														SRCmin1.4R
														SRCmin1.G1
														SRCmin1.G2
														SRCmin1.G3
														SRCmul1.1I
														SRCmul1.1R
														SRCmul1.2C
														SRCmul1.2I
														SRCmul1.2M
														SRCmul1.2R
														SRCmul1.3I
														SRCmul1.4I
														SRCmul1.5I
														SRCmul1.6I
														SRCmul1.G1
														SRCmul1.G2
														SRCmul2.1C
														SRCmul2.1I
														SRCmul2.1M
														SRCmul2.1R
														SRCmul2.2I
														SRCmul2.2M
														SRCmul2.2R
														SRCmul2.4I
														SRCmul2.5I
														SRCmul2.6I
														SRCmul2.G1
														SRCmul2.G2
														SRCmul2.G3
														SRCset1.G1
														SRCset1.G2
														SRCset1.Q.1C
														SRCset1.Q.1I
														SRCset1.Q.1M
														SRCset1.Q.1R
														SRCset1.Q.2I
														SRCset1.Q.2M
														SRCset1.Q.2R
														SRCset1.S.1I
														SRCset1.S.1M
														SRCset1.S.1R
														SRCset1.S.2I
														SRCset1.S.2M
														SRCset1.S.2R
														SRCset1.W.1C
														SRCset1.W.1I
														SRCset1.W.1M
														SRCset1.W.2C
														SRCset1.W.2I
														SRCset1.W.2M
														SRCset1.W.2R
														SRCset1.W.3C
														SRCset1.W.3I
														SRCset1.W.3M
														SRCset1.W.4C
														SRCset1.W.4I
														SRCset1.W.4M
														SRCset1.W.4R
														SRCset2.1C
														SRCset2.1I
														SRCset2.1M
														SRCset2.1R
														SRCset2.2C
														SRCset2.2M
														SRCset2.2R
														SRCset2.3I
														SRCset2.4I
														OTUID
														CSM3660
														CSM3664
														CSM3665
														C15.44.1I
														C15.44.1R
														C15.44.2C
														C15.44.2I
														C15.44.3C
														C15.44.3I
														C15.44.3M
														C15.44.3R
														C15.44.G1
														C15.44.G2
														C15.44.G3
														C16.01.1I
														C16.01.1M
														C16.01.1R
														C16.01.2I
														C16.01.2M
														C16.01.2R
														C16.01.3C
														C16.01.3I
														C16.01.3M
														C16.01.3R
														C16.01.G1
														C16.01.G2
														C16.02.1I
														C16.02.1M
														C16.02.1R
														C16.02.2I
														C16.02.2M
														C16.02.2R
														C16.02.3C
														C16.02.3I
														C16.02.3M
														C16.02.G1
														C16.02.G2
														C16.03.1I
														C16.03.1M
														C16.03.1R
														C16.03.2M
														C16.03.3C
														C16.03.3I
														C16.03.3M
														C16.03.3R
														C16.03.4C
														C16.03.4I
														C16.03.4M
														C16.03.4R
														C16.03.G1
														C16.14.1I
														C16.14.1M
														C16.14.1R
														C16.14.2I
														C16.14.2M
														C16.14.2R
														C16.14.3C
														C16.14.3I
														C16.14.3M
														C16.14.G1
														C16.14.G2
														C16.14.G3
														C16.15.1C
														C16.15.1I
														C16.15.1R
														C16.15.2C
														C16.15.2I
														C16.15.2M
														C16.15.2R
														C16.15.3C
														C16.15.3I
														C16.15.3M
														C16.15.3R
														C16.15.G1
														C16.15.G2
														C16.17.1C
														C16.17.1I
														C16.17.1M
														C16.17.1R
														C16.17.2C
														C16.17.2I
														C16.17.2M
														C16.17.2R
														C16.17.3I
														C16.17.3M
														C16.17.3R
														C16.17.G1
														C16.17.G2
														C16.17.G3
														CSM3429.1I
														CSM3429.1R
														CSM3429.2I
														CSM3429.2M
														CSM3429.3I
														CSM3429.3M
														CSM3429.3R
														CSM3429.G1
														CSM3429.G2
														CSM3429.G3
														CSM3432.2C
														CSM3432.2I
														CSM3432.2R
														CSM3432.3I
														CSM3432.3R
														CSM3432.G1
														CSM3432.G2
														CSM3432.G3
														CSM3432.W.1C
														CSM3432.W.1I
														CSM3432.W.1M
														CSM3432.W.1R
														CSM3432.W.2I
														CSM3432.W.2R
														CSM3432.W.3I
														CSM3432.W.3M
														CSM3432.W.3R
														CSM3432.W.4C
														CSM3432.W.4I
														CSM3432.W.4R
														CSM3433.G1
														CSM3433.G2
														CSM3433.G3
														CSM3433.S.1I
														CSM3433.S.1M
														CSM3433.S.1R
														CSM3433.S.2I
														CSM3433.S.2M
														CSM3433.S.2R
														CSM3433.S.3I
														CSM3433.S.3M
														CSM3433.S.3R
														CSM3433.W.1I
														CSM3433.W.1R
														CSM3433.W.2I
														CSM3433.W.2M
														CSM3433.W.2R
														CSM3433.W.3I
														CSM3433.W.3R
														CSM3445.1C
														CSM3445.1I
														CSM3445.1M
														CSM3445.1R
														CSM3445.2I
														CSM3445.2M
														CSM3445.2R
														CSM3445.3I
														CSM3445.G1
														CSM3445.G2
														CSM3445.G3
														CSM3467.1C
														CSM3467.1I
														CSM3467.1M
														CSM3467.2I
														CSM3467.2M
														CSM3467.3I
														CSM3467.4I
														CSM3467.G1
														CSM3467.G2
														CSM3467.G3
														CSM3490.G1
														CSM3490.G2
														CSM3490.G3
														CSM3490.Q.1I
														CSM3490.Q.1M
														CSM3490.Q.1R
														CSM3490.W.1I
														CSM3490.W.1R
														CSM3490.W.2C
														CSM3490.W.2I
														CSM3490.W.2R
														CSM3490.W.3C
														CSM3490.W.3R
														CSM3490.W.4I
														CSM3490.W.4R
														CSM3503.Q.1C
														CSM3503.Q.1I
														CSM3503.Q.1M
														CSM3503.Q.1R
														CSM3503.Q.2C
														CSM3503.Q.2I
														CSM3503.Q.2M
														CSM3503.Q.2R
														CSM3503.S.1C
														CSM3503.S.1I
														CSM3503.S.1M
														CSM3503.S.1R
														CSM3503.W.1C
														CSM3503.W.1I
														CSM3503.W.1M
														CSM3503.W.1R
														CSM3503.W.2I
														CSM3503.W.2M
														CSM3503.W.2R
														CSM3503.W.3C
														CSM3503.W.3I
														CSM3503.W.3M
														CSM3503.W.3R
														CSM3503.W.4C
														CSM3503.W.4I
														CSM3503.W.4M
														CSM3503.W.4R
														CSM3508.G1
														CSM3508.G2
														CSM3508.G3
														CSM3508.Q.1I
														CSM3508.Q.1M
														CSM3508.Q.1R
														CSM3508.Q.2I
														CSM3508.Q.3I
														CSM3508.Q.3M
														CSM3508.Q.4C
														CSM3508.Q.4I
														CSM3508.Q.4R
														CSM3508.S.1I
														CSM3508.S.1M
														CSM3508.S.2I
														CSM3508.S.2M
														CSM3508.S.2R
														CSM3508.S.3M
														CSM3508.S.3R
														CSM3508.W.1C
														CSM3508.W.1M
														CSM3508.W.1R
														CSM3508.W.2C
														CSM3508.W.2I
														CSM3508.W.2M
														CSM3508.W.3C
														CSM3508.W.3I
														CSM3508.W.3M
														CSM3508.W.3R
														CSM3522.1C
														CSM3522.1I
														CSM3522.1R
														CSM3522.2C
														CSM3522.2I
														CSM3522.2M
														CSM3522.2R
														CSM3522.3I
														CSM3522.G1
														CSM3522.G2
														CSM3522.G3
														CSM3523.G2
														CSM3523.G3
														CSM3523.S.1I
														CSM3523.S.1M
														CSM3523.S.1R
														CSM3523.S.2I
														CSM3523.S.2M
														CSM3523.S.2R
														CSM3523.S.3C
														CSM3523.S.3I
														CSM3523.S.3M
														CSM3523.S.3R
														CSM3523.W.1I
														CSM3523.W.1M
														CSM3523.W.1R
														CSM3523.W.2I
														CSM3523.W.2M
														CSM3523.W.2R
														CSM3523.W.3M
														CSM3523.W.3R
														JR044rn.1I
														JR044rn.2I
														JR044rn.2M
														JR044rn.2R
														JR044rn.3C
														JR044rn.3I
														JR044rn.3M
														JR044rn.3R
														JR044rn.4I
														JR044rn.4M
														JR044rn.4R
														JR044rn.5M
														JR044rn.6I
														JR044rn.6M
														JR044rn.6R
														JR053.10M
														JR053.10R
														JR053.1C
														JR053.1I
														JR053.1M
														JR053.1R
														JR053.2C
														JR053.2I
														JR053.2M
														JR053.2R
														JR053.3C
														JR053.3I
														JR053.3M
														JR053.3R
														JR053.4I
														JR053.4M
														JR053.4R
														JR053.5C
														JR053.5I
														JR053.5M
														JR053.6I
														JR053.6R
														JR053.7C
														JR053.7I
														JR053.7M
														JR053.7R
														JR053.8I
														JR053.8M
														JR053.8R
														JR064.1I
														JR064.1M
														JR064.1R
														JR064.2M
														JR064.2R
														JR064.3I
														JR064.3M
														JR064.3R
														JR064.4C
														JR064.4I
														JR064.4M
														JR064.4R
														JR064.G1
														JR064.G2
														JR064.G3
														SRCmin1.1C
														SRCmin1.1I
														SRCmin1.1M
														SRCmin1.1R
														SRCmin1.2I
														SRCmin1.2M
														SRCmin1.2R
														SRCmin1.3C
														SRCmin1.3I
														SRCmin1.3R
														SRCmin1.4C
														SRCmin1.4I
														SRCmin1.4M
														SRCmin1.4R
														SRCmin1.G1
														SRCmin1.G2
														SRCmin1.G3
														SRCmul1.1I
														SRCmul1.1R
														SRCmul1.2C
														SRCmul1.2I
														SRCmul1.2M
														SRCmul1.2R
														SRCmul1.3I
														SRCmul1.4I
														SRCmul1.5I
														SRCmul1.6I
														SRCmul1.G1
														SRCmul1.G2
														SRCmul2.1C
														SRCmul2.1I
														SRCmul2.1M
														SRCmul2.1R
														SRCmul2.2I
														SRCmul2.2M
														SRCmul2.2R
														SRCmul2.4I
														SRCmul2.5I
														SRCmul2.6I
														SRCmul2.G1
														SRCmul2.G2
														SRCmul2.G3
														SRCset1.G1
														SRCset1.G2
														SRCset1.Q.1C
														SRCset1.Q.1I
														SRCset1.Q.1M
														SRCset1.Q.1R
														SRCset1.Q.2I
														SRCset1.Q.2M
														SRCset1.Q.2R
														SRCset1.S.1I
														SRCset1.S.1M
														SRCset1.S.1R
														SRCset1.S.2I
														SRCset1.S.2M
														SRCset1.S.2R
														SRCset1.W.1C
														SRCset1.W.1I
														SRCset1.W.1M
														SRCset1.W.2C
														SRCset1.W.2I
														SRCset1.W.2M
														SRCset1.W.2R
														SRCset1.W.3C
														SRCset1.W.3I
														SRCset1.W.3M
														SRCset1.W.4C
														SRCset1.W.4I
														SRCset1.W.4M
														SRCset1.W.4R
														SRCset2.1C
														SRCset2.1I
														SRCset2.1M
														SRCset2.1R
														SRCset2.2C
														SRCset2.2M
														SRCset2.2R
														SRCset2.3I
														SRCset2.4I
