# Supplementary material for: Localization of Bacterial Communities within Gut Compartments across Cephalotes Turtle Ants
Source: Appl Environ Microbiol. 2021 Mar 26;87(8):e02803-20. doi: 10.1128/AEM.02803-20 (PMC8091110; doi:10.1128/AEM.02803-20)
Supplement: Supplemental file 2 [file AEM.02803-20-s0002.xlsx]

## Sheet: Sheet1
Dataset S2. Alpha Diversity Metric Results by gut compartment, caste, species using Kruskal Wallis Pairwise Comparison Test. (A) Shannon-Weiner Index, (B) Eveness, (C) Faith's PD, (D) ASV Richness, (E) Caste type subdivided by gut compartment
A. Shannon						B. Evenness						C. Faith's PD						D. ASV Richness						E. Caste Type Subdivided by Gut Compartment
Gut Compartment						Gut Compartment						Gut Compartment						Gut Compartment							Any Significant Pairwise Comparisons?	H-value if significant	P-value if significant
Group 1	Group 2	H	p-value	q-value		Group 1	Group 2	H	p-value	q-value		Group 1	Group 2	H	p-value	q-value		Group 1	Group 2	H	p-value	q-value		Shannon
C (n=48)	G (n=52)	59.0725	1.52e-14	2.53e-14		C (n=48)	G (n=52)	52.58	4.13071e-13	6.88451e-13		C (n=48)	G (n=52)	0.804455	0.369765	0.369765		C (n=48)	G (n=52)	31.5347	1.95904e-08	3.91808e-08		Crop	No	No	No
C (n=48)	I (n=102)	94.7451	2.17e-22	7.22e-22		C (n=48)	I (n=102)	93.4944	4.07361e-22	1.35787e-21		C (n=48)	I (n=102)	7.30816	0.00686423	0.00858028		C (n=48)	I (n=102)	27.88	1.29077e-07	2.15129e-07		Midgut	Queen-Worker	2.64	0.0247
C (n=48)	M (n=81)	0.959188	0.327392	0.327392		C (n=48)	M (n=81)	0.0361111	0.849286	0.849286		C (n=48)	M (n=81)	27.4876	1.58108e-07	3.16217e-07		C (n=48)	M (n=81)	17.1842	3.39245e-05	4.84636e-05		Ileum	No	No	No
C (n=48)	R (n=83)	83.7682	5.56e-20	1.39e-19		C (n=48)	R (n=83)	77.6749	1.21475e-18	3.03687e-18		C (n=48)	R (n=83)	4.99781	0.0253794	0.0281994		C (n=48)	R (n=83)	41.8032	1.00937e-10	2.52341e-10		Rectum	No	No	No
G (n=52)	I (n=102)	9.62405	0.00192045	0.0027435		G (n=52)	I (n=102)	11.3807	0.000742128	0.00106018		G (n=52)	I (n=102)	7.62997	0.00574064	0.00820091		G (n=52)	I (n=102)	1.62867	0.201888	0.201888		Gaster*	N/A	N/A	N/A
G (n=52)	M (n=81)	77.2385	1.52e-18	3.03e-18		G (n=52)	M (n=81)	72.0602	2.08728e-17	4.17456e-17		G (n=52)	M (n=81)	36.9894	1.18771e-09	3.95904e-09		G (n=52)	M (n=81)	66.9669	2.761e-16	9.20333e-16
G (n=52)	R (n=83)	4.10315	0.0428035	0.0535044		G (n=52)	R (n=83)	1.35029	0.245227	0.272475		G (n=52)	R (n=83)	14.0837	0.000174852	0.000291419		G (n=52)	R (n=83)	2.26567	0.132269	0.146965
I (n=102)	M (n=81)	122.103	2.19e-28	2.19e-27		I (n=102)	M (n=81)	123.036	1.36935e-28	1.36935e-27		I (n=102)	M (n=81)	28.7968	8.03818e-08	2.00954e-07		I (n=102)	M (n=81)	89.3893	3.24291e-21	1.62146e-20		Eveness
I (n=102)	R (n=83)	1.37	0.241811	0.268679		I (n=102)	R (n=83)	10.7372	0.00105002	0.00131253		I (n=102)	R (n=83)	38.6309	5.1203e-10	2.56015e-09		I (n=102)	R (n=83)	7.77842	0.00528739	0.00660924		Crop	No	No	No
M (n=81)	R (n=83)	107.304	3.82e-25	1.91e-24		M (n=81)	R (n=83)	103.656	2.40638e-24	1.20319e-23		M (n=81)	R (n=83)	64.4305	9.99958e-16	9.99958e-15		M (n=81)	R (n=83)	90.3649	1.9805e-21	1.62146e-20		Midgut	Queen Worker	2.74	0.0184
																								Ileum	No	No	No
Caste_Type						Caste Type						Caste Type						Caste Type						Rectum	No	No	No
Group 1	Group 2	H	p-value	q-value		Group 1	Group 2	H	p-value	q-value		Group 1	Group 2	H	p-value	q-value		Group 1	Group 2	H	p-value	q-value		Gaster*	N/A	N/A	N/A
Q (n=27)	S (n=35)	2.92673	0.0871237	0.130686		Q (n=27)	S (n=35)	2.64253	0.104038	0.156057		Q (n=27)	S (n=35)	0.0847065	0.771018	0.771018		Q (n=27)	S (n=35)	1.53044	0.216046	0.230806
Q (n=27)	W (n=304)	5.51399	0.018865	0.0565949		Q (n=27)	W (n=304)	4.05834	0.0439537	0.131861		Q (n=27)	W (n=304)	2.26383	0.132426	0.198639		Q (n=27)	W (n=304)	6.73043	0.00947818	0.0284345
S (n=35)	W (n=304)	0.0239662	0.876971	0.876971		S (n=35)	W (n=304)	0.0191597	0.88991	0.88991		S (n=35)	W (n=304)	2.51073	0.113074	0.198639		S (n=35)	W (n=304)	1.43589	0.230806	0.230806		Faith_PD
																								Crop	No	No	No
Species						Species						Species						Species						Midgut	No	No	No
Group 1	Group 2	H	p-value	q-value		Group 1	Group 2	H	p-value	q-value		Group 1	Group 2	H	p-value	q-value		Group 1	Group 2	H	p-value	q-value		Ileum	No	No	No
C_multispinosus (n=25)	C_simillimus (n=56)	22.9924	1.63e-06	8.95e-05		C_placidus (n=15)	C_simillimus (n=56)	16.9175	3.90408e-05	0.00214724		C_atratus (n=30)	C_placidus (n=15)	23.6545	1.15276e-06	6.34021e-05		C_placidus (n=15)	C_simillimus (n=56)	27.9721	1.23075e-07	6.76911e-06		Rectum	No	No	No
C_placidus (n=15)	C_simillimus (n=56)	21.6071	3.35e-06	9.2e-05		C_multispinosus (n=25)	C_simillimus (n=56)	15.0941	0.000102284	0.0028128		C_multispinosus (n=25)	C_placidus (n=15)	18.6304	1.58667e-05	0.000295462		C_simillimus (n=56)	C_texanus (n=61)	24.2993	8.24676e-07	2.26786e-05		Gaster*	N/A	N/A	N/A
C_placidus (n=15)	C_setulifer (n=38)	18.1895	2e-05	0.00036663		C_cordatus (n=19)	C_simillimus (n=56)	12.0536	0.000516932	0.0094771		C_placidus (n=15)	C_simillimus (n=56)	18.096	2.10039e-05	0.000295462		C_cordatus (n=19)	C_placidus (n=15)	19.2578	1.14201e-05	0.000209368
C_placidus (n=15)	C_texanus (n=61)	17.6048	2.72e-05	0.00037386		C_placidus (n=15)	C_setulifer (n=38)	10.4858	0.00120297	0.0165409		C_cordatus (n=19)	C_placidus (n=15)	18.0526	2.14881e-05	0.000295462		C_placidus (n=15)	C_setulifer (n=38)	17.1256	3.49875e-05	0.000379815
C_simillimus (n=56)	C_texanus (n=61)	15.5617	7.99e-05	0.0008784		C_placidus (n=15)	C_unimaculatus (n=36)	9.48761	0.00206864	0.0227551		C_placidus (n=15)	C_texanus (n=61)	17.278	3.22899e-05	0.000355189		C_placidus (n=15)	C_texanus (n=61)	17.0309	3.67763e-05	0.000379815		ASV Richness
C_cordatus (n=19)	C_simillimus (n=56)	13.9863	0.00018415	0.00168802		C_auricomus (n=39)	C_placidus (n=15)	9.01828	0.00267294	0.0245019		C_atratus (n=30)	C_auricomus (n=39)	14.3544	0.000151423	0.00138804		C_multispinosus (n=25)	C_simillimus (n=56)	16.8045	4.14343e-05	0.000379815		Crop	No	No	No
C_multispinosus (n=25)	C_setulifer (n=38)	12.8339	0.0003404	0.00267456		C_simillimus (n=56)	C_texanus (n=61)	8.6168	0.00333077	0.0261703		C_placidus (n=15)	C_unimaculatus (n=36)	13.0876	0.000297256	0.00233558		C_atratus (n=30)	C_placidus (n=15)	13.266	0.000270258	0.00212346		Midgut	No	No	No
C_placidus (n=15)	C_unimaculatus (n=36)	10.9402	0.00094101	0.00646948		C_cordatus (n=19)	C_setulifer (n=38)	7.89646	0.00495317	0.0297449		C_auricomus (n=39)	C_simillimus (n=56)	12.3223	0.000447568	0.00291179		C_atratus (n=30)	C_simillimus (n=56)	12.6489	0.000375785	0.00258352		Ileum	Queen-Worker	2.64	0.0252
C_minutus (n=36)	C_simillimus (n=56)	9.68516	0.00185762	0.0107184		C_minutus (n=36)	C_simillimus (n=56)	7.79576	0.00523689	0.0297449		C_minutus (n=36)	C_placidus (n=15)	12.2056	0.000476474	0.00291179		C_auricomus (n=39)	C_simillimus (n=56)	11.7375	0.000612529	0.00374324		Rectum	No	No	No
C_atratus (n=30)	C_placidus (n=15)	9.49797	0.00205699	0.0107184		C_multispinosus (n=25)	C_setulifer (n=38)	7.73763	0.00540817	0.0297449		C_placidus (n=15)	C_setulifer (n=38)	10.1057	0.00147815	0.00812984		C_multispinosus (n=25)	C_placidus (n=15)	11.324	0.000765114	0.00420813		Gaster*	N/A	N/A	N/A
C_cordatus (n=19)	C_placidus (n=15)	9.42226	0.00214368	0.0107184		C_placidus (n=15)	C_texanus (n=61)	7.3334	0.00676847	0.0319427		C_auricomus (n=39)	C_multispinosus (n=25)	9.62845	0.00191586	0.00957931		C_grandinosus (n=11)	C_placidus (n=15)	8.97012	0.0027443	0.0136195
C_grandinosus (n=11)	C_placidus (n=15)	8.59865	0.00336412	0.0154189		C_multispinosus (n=25)	C_unimaculatus (n=36)	7.28086	0.00696932	0.0319427		C_auricomus (n=39)	C_cordatus (n=19)	9.44493	0.00211733	0.00970444		C_placidus (n=15)	C_unimaculatus (n=36)	8.82486	0.00297153	0.0136195		* Gaster only contained worker samples
C_multispinosus (n=25)	C_placidus (n=15)	8.04078	0.00457358	0.0193498		C_auricomus (n=39)	C_multispinosus (n=25)	6.16904	0.0130005	0.0550021		C_auricomus (n=39)	C_texanus (n=61)	8.21202	0.00416139	0.0176059		C_auricomus (n=39)	C_setulifer (n=38)	8.2982	0.00396844	0.0167896
C_auricomus (n=39)	C_simillimus (n=56)	7.6669	0.00562431	0.0220955		C_atratus (n=30)	C_placidus (n=15)	6.0313	0.0140543	0.0552135		C_auricomus (n=39)	C_unimaculatus (n=36)	6.97267	0.00827638	0.0325144		C_minutus (n=36)	C_simillimus (n=56)	7.87895	0.00500136	0.0193974
C_cordatus (n=19)	C_setulifer (n=38)	7.52049	0.00610011	0.0223671		C_auricomus (n=39)	C_simillimus (n=56)	5.50023	0.019014	0.0697179		C_auricomus (n=39)	C_setulifer (n=38)	5.83089	0.0157471	0.0577394		C_grandinosus (n=11)	C_simillimus (n=56)	7.77747	0.00529019	0.0193974
C_multispinosus (n=25)	C_texanus (n=61)	7.32077	0.00681622	0.0234308		C_grandinosus (n=11)	C_placidus (n=15)	5.33401	0.0209133	0.0718893		C_auricomus (n=39)	C_minutus (n=36)	4.32029	0.0376605	0.124139		C_cordatus (n=19)	C_multispinosus (n=25)	6.64551	0.00994059	0.0341708
C_grandinosus (n=11)	C_simillimus (n=56)	5.69547	0.0170087	0.0521785		C_cordatus (n=19)	C_unimaculatus (n=36)	4.97368	0.0257358	0.0832628		C_cordatus (n=19)	C_minutus (n=36)	4.28853	0.0383702	0.124139		C_auricomus (n=39)	C_cordatus (n=19)	5.62461	0.01771	0.0572971
C_auricomus (n=39)	C_placidus (n=15)	5.68848	0.0170766	0.0521785		C_minutus (n=36)	C_placidus (n=15)	4.71154	0.0299608	0.091547		C_grandinosus (n=11)	C_placidus (n=15)	3.99259	0.0457007	0.134212		C_multispinosus (n=25)	C_setulifer (n=38)	4.9747	0.0257207	0.0785911
C_multispinosus (n=25)	C_unimaculatus (n=36)	5.3686	0.0205024	0.0593491		C_auricomus (n=39)	C_cordatus (n=19)	4.32313	0.0375977	0.108835		C_minutus (n=36)	C_simillimus (n=56)	3.96832	0.0463641	0.134212		C_cordatus (n=19)	C_simillimus (n=56)	4.43702	0.0351676	0.101801
C_simillimus (n=56)	C_unimaculatus (n=36)	5.27195	0.0216717	0.0595971		C_atratus (n=30)	C_cordatus (n=19)	3.8	0.0512526	0.138514		C_cordatus (n=19)	C_multispinosus (n=25)	3.45951	0.062889	0.172945		C_atratus (n=30)	C_auricomus (n=39)	4.21503	0.0400674	0.103633
C_setulifer (n=38)	C_texanus (n=61)	4.62818	0.0314509	0.0823714		C_minutus (n=36)	C_setulifer (n=38)	3.74749	0.052887	0.138514		C_auricomus (n=39)	C_placidus (n=15)	3.19114	0.0740383	0.19391		C_simillimus (n=56)	C_unimaculatus (n=36)	4.07214	0.043596	0.103633
C_atratus (n=30)	C_simillimus (n=56)	4.1564	0.0414774	0.103693		C_grandinosus (n=11)	C_simillimus (n=56)	3.59358	0.0580031	0.140246		C_multispinosus (n=25)	C_simillimus (n=56)	2.54383	0.110726	0.276814		C_atratus (n=30)	C_cordatus (n=19)	4.06745	0.0437173	0.103633
C_auricomus (n=39)	C_setulifer (n=38)	3.98796	0.0458266	0.109585		C_atratus (n=30)	C_multispinosus (n=25)	3.52029	0.060622	0.140246		C_minutus (n=36)	C_setulifer (n=38)	2.32526	0.127289	0.295399		C_auricomus (n=39)	C_unimaculatus (n=36)	4.02373	0.0448643	0.103633
C_grandinosus (n=11)	C_multispinosus (n=25)	3.89926	0.0483073	0.110704		C_simillimus (n=56)	C_unimaculatus (n=36)	3.50461	0.0611983	0.140246		C_atratus (n=30)	C_cordatus (n=19)	2.30568	0.128902	0.295399		C_minutus (n=36)	C_setulifer (n=38)	4.01035	0.0452218	0.103633
C_minutus (n=36)	C_setulifer (n=38)	3.78947	0.0515759	0.113467		C_cordatus (n=19)	C_texanus (n=61)	3.1307	0.0768307	0.169028		C_simillimus (n=56)	C_texanus (n=61)	1.95103	0.162476	0.357448		C_auricomus (n=39)	C_texanus (n=61)	3.58062	0.0584573	0.128606
C_atratus (n=30)	C_multispinosus (n=25)	2.91457	0.0877827	0.185694		C_atratus (n=30)	C_simillimus (n=56)	2.93276	0.0867991	0.182318		C_setulifer (n=38)	C_texanus (n=61)	1.82973	0.17616	0.372646		C_setulifer (n=38)	C_texanus (n=61)	3.39135	0.0655393	0.138641
C_grandinosus (n=11)	C_setulifer (n=38)	2.06699	0.150519	0.302015		C_setulifer (n=38)	C_texanus (n=61)	2.88331	0.0895017	0.182318		C_multispinosus (n=25)	C_setulifer (n=38)	1.67053	0.196188	0.399642		C_atratus (n=30)	C_setulifer (n=38)	2.87489	0.0899712	0.183275
C_minutus (n=36)	C_placidus (n=15)	2.03462	0.153753	0.302015		C_multispinosus (n=25)	C_texanus (n=61)	2.50738	0.113314	0.222581		C_auricomus (n=39)	C_grandinosus (n=11)	1.56986	0.210227	0.412946		C_cordatus (n=19)	C_texanus (n=61)	2.41367	0.12028	0.236264
C_cordatus (n=19)	C_texanus (n=61)	1.98131	0.159253	0.302031		C_multispinosus (n=25)	C_placidus (n=15)	1.99044	0.158295	0.300215		C_atratus (n=30)	C_simillimus (n=56)	1.30345	0.253584	0.480936		C_setulifer (n=38)	C_simillimus (n=56)	2.34778	0.125462	0.237944
C_minutus (n=36)	C_unimaculatus (n=36)	1.61961	0.203146	0.370134		C_cordatus (n=19)	C_grandinosus (n=11)	1.83778	0.175211	0.31681		C_minutus (n=36)	C_texanus (n=61)	1.22138	0.269091	0.493333		C_minutus (n=36)	C_unimaculatus (n=36)	2.04869	0.152337	0.279285
C_setulifer (n=38)	C_unimaculatus (n=36)	1.54678	0.213611	0.370134		C_cordatus (n=19)	C_minutus (n=36)	1.80952	0.178565	0.31681		C_atratus (n=30)	C_setulifer (n=38)	1.15469	0.282569	0.501333		C_cordatus (n=19)	C_grandinosus (n=11)	1.80358	0.179281	0.318078
C_cordatus (n=19)	C_unimaculatus (n=36)	1.53509	0.21535	0.370134		C_grandinosus (n=11)	C_multispinosus (n=25)	1.65848	0.197809	0.335133		C_atratus (n=30)	C_minutus (n=36)	1.06136	0.302905	0.520618		C_multispinosus (n=25)	C_texanus (n=61)	1.73017	0.188389	0.322241
C_atratus (n=30)	C_setulifer (n=38)	1.40595	0.23573	0.381949		C_cordatus (n=19)	C_placidus (n=15)	1.60271	0.20552	0.335133		C_cordatus (n=19)	C_unimaculatus (n=36)	1.01786	0.313028	0.521713		C_auricomus (n=39)	C_grandinosus (n=11)	1.69195	0.193345	0.322241
C_atratus (n=30)	C_minutus (n=36)	1.40365	0.236114	0.381949		C_minutus (n=36)	C_unimaculatus (n=36)	1.59107	0.207173	0.335133		C_cordatus (n=19)	C_texanus (n=61)	0.978665	0.322529	0.521738		C_auricomus (n=39)	C_multispinosus (n=25)	1.6411	0.200175	0.323812
C_setulifer (n=38)	C_simillimus (n=56)	1.33558	0.247816	0.382734		C_auricomus (n=39)	C_minutus (n=36)	1.51327	0.218641	0.343578		C_simillimus (n=56)	C_unimaculatus (n=36)	0.692268	0.405394	0.621553		C_grandinosus (n=11)	C_setulifer (n=38)	1.4999	0.220686	0.346793
C_atratus (n=30)	C_cordatus (n=19)	1.32042	0.250516	0.382734		C_grandinosus (n=11)	C_setulifer (n=38)	1.21493	0.270358	0.404352		C_cordatus (n=19)	C_setulifer (n=38)	0.688031	0.406835	0.621553		C_cordatus (n=19)	C_minutus (n=36)	1.2866	0.256676	0.392144
C_cordatus (n=19)	C_grandinosus (n=11)	1.20435	0.272453	0.404998		C_minutus (n=36)	C_multispinosus (n=25)	1.17763	0.277838	0.404352		C_multispinosus (n=25)	C_texanus (n=61)	0.645817	0.421612	0.626721		C_minutus (n=36)	C_placidus (n=15)	1.20266	0.272791	0.4055
C_auricomus (n=39)	C_unimaculatus (n=36)	0.931287	0.334529	0.484186		C_atratus (n=30)	C_minutus (n=36)	1.17015	0.279371	0.404352		C_minutus (n=36)	C_unimaculatus (n=36)	0.552511	0.457293	0.661872		C_multispinosus (n=25)	C_unimaculatus (n=36)	0.969246	0.324868	0.470204
C_auricomus (n=39)	C_multispinosus (n=25)	0.763503	0.382234	0.539049		C_texanus (n=61)	C_unimaculatus (n=36)	1.07734	0.299294	0.422081		C_minutus (n=36)	C_multispinosus (n=25)	0.516344	0.472405	0.666213		C_atratus (n=30)	C_multispinosus (n=25)	0.837524	0.360106	0.507158
C_auricomus (n=39)	C_minutus (n=36)	0.649573	0.420266	0.577865		C_auricomus (n=39)	C_setulifer (n=38)	0.84086	0.359151	0.493833		C_setulifer (n=38)	C_unimaculatus (n=36)	0.38	0.537603	0.736657		C_setulifer (n=38)	C_unimaculatus (n=36)	0.807561	0.368842	0.507158
C_minutus (n=36)	C_texanus (n=61)	0.568808	0.450733	0.582553		C_atratus (n=30)	C_setulifer (n=38)	0.726316	0.39408	0.528644		C_grandinosus (n=11)	C_setulifer (n=38)	0.358852	0.549145	0.736657		C_cordatus (n=19)	C_unimaculatus (n=36)	0.723867	0.394878	0.529715
C_minutus (n=36)	C_multispinosus (n=25)	0.559355	0.45452	0.582553		C_grandinosus (n=11)	C_unimaculatus (n=36)	0.646465	0.42138	0.551806		C_grandinosus (n=11)	C_simillimus (n=56)	0.25783	0.611615	0.785808		C_grandinosus (n=11)	C_multispinosus (n=25)	0.576225	0.447796	0.5864
C_cordatus (n=19)	C_multispinosus (n=25)	0.557053	0.45545	0.582553		C_setulifer (n=38)	C_simillimus (n=56)	0.593589	0.441035	0.561287		C_cordatus (n=19)	C_grandinosus (n=11)	0.244945	0.620657	0.785808		C_atratus (n=30)	C_minutus (n=36)	0.46648	0.494611	0.632642
C_auricomus (n=39)	C_texanus (n=61)	0.445994	0.504243	0.61792		C_setulifer (n=38)	C_unimaculatus (n=36)	0.573099	0.44903	0.561287		C_grandinosus (n=11)	C_minutus (n=36)	0.227904	0.633082	0.785808		C_auricomus (n=39)	C_minutus (n=36)	0.398785	0.527717	0.659646
C_atratus (n=30)	C_auricomus (n=39)	0.443223	0.505571	0.61792		C_auricomus (n=39)	C_texanus (n=61)	0.455483	0.499743	0.610797		C_atratus (n=30)	C_unimaculatus (n=36)	0.214925	0.642934	0.785808		C_atratus (n=30)	C_texanus (n=61)	0.311475	0.576777	0.704949
C_texanus (n=61)	C_unimaculatus (n=36)	0.330601	0.565305	0.675909		C_atratus (n=30)	C_grandinosus (n=11)	0.34632	0.556204	0.665026		C_atratus (n=30)	C_texanus (n=61)	0.108411	0.74196	0.887126		C_texanus (n=61)	C_unimaculatus (n=36)	0.154101	0.694647	0.830556
C_atratus (n=30)	C_grandinosus (n=11)	0.250216	0.616923	0.721931		C_atratus (n=30)	C_texanus (n=61)	0.319957	0.571633	0.66696		C_atratus (n=30)	C_grandinosus (n=11)	0.0701299	0.791148	0.922696		C_atratus (n=30)	C_unimaculatus (n=36)	0.0879888	0.76675	0.89726
C_grandinosus (n=11)	C_unimaculatus (n=36)	0.142045	0.706256	0.809252		C_auricomus (n=39)	C_grandinosus (n=11)	0.302893	0.582074	0.66696		C_setulifer (n=38)	C_simillimus (n=56)	0.0607835	0.805262	0.922696		C_grandinosus (n=11)	C_minutus (n=36)	0.0570684	0.811191	0.902775
C_cordatus (n=19)	C_minutus (n=36)	0.0905389	0.763493	0.856982		C_minutus (n=36)	C_texanus (n=61)	0.214341	0.643386	0.722168		C_grandinosus (n=11)	C_multispinosus (n=25)	0.0238821	0.877185	0.969628		C_grandinosus (n=11)	C_unimaculatus (n=36)	0.0512371	0.820924	0.902775
C_atratus (n=30)	C_texanus (n=61)	0.0641483	0.800056	0.880061		C_cordatus (n=19)	C_multispinosus (n=25)	0.17193	0.678402	0.740842		C_grandinosus (n=11)	C_unimaculatus (n=36)	0.0157828	0.900025	0.969628		C_grandinosus (n=11)	C_texanus (n=61)	0.0448834	0.832219	0.902775
C_grandinosus (n=11)	C_minutus (n=36)	0.0511364	0.821098	0.885497		C_auricomus (n=39)	C_unimaculatus (n=36)	0.162393	0.686963	0.740842		C_cordatus (n=19)	C_simillimus (n=56)	0.0148397	0.903043	0.969628		C_minutus (n=36)	C_texanus (n=61)	0.0422635	0.837118	0.902775
C_auricomus (n=39)	C_grandinosus (n=11)	0.0231729	0.879008	0.906551		C_grandinosus (n=11)	C_minutus (n=36)	0.0631313	0.801614	0.84786		C_texanus (n=61)	C_unimaculatus (n=36)	0.010929	0.916739	0.969628		C_atratus (n=30)	C_grandinosus (n=11)	0.0217321	0.882802	0.933733
C_atratus (n=30)	C_unimaculatus (n=36)	0.0165838	0.897533	0.906551		C_atratus (n=30)	C_unimaculatus (n=36)	0.0280265	0.867046	0.899765		C_grandinosus (n=11)	C_texanus (n=61)	0.00496098	0.943848	0.979465		C_auricomus (n=39)	C_placidus (n=15)	0.0157943	0.899989	0.933951
C_auricomus (n=39)	C_cordatus (n=19)	0.0154395	0.901113	0.906551		C_grandinosus (n=11)	C_texanus (n=61)	0.00300104	0.956312	0.961383		C_atratus (n=30)	C_multispinosus (n=25)	0.000285714	0.986514	0.9883		C_minutus (n=36)	C_multispinosus (n=25)	0.00651744	0.935656	0.952983
C_grandinosus (n=11)	C_texanus (n=61)	0.0137803	0.906551	0.906551		C_atratus (n=30)	C_auricomus (n=39)	0.00234432	0.961383	0.961383		C_multispinosus (n=25)	C_unimaculatus (n=36)	0.000215054	0.9883	0.9883		C_cordatus (n=19)	C_setulifer (n=38)	0.00259833	0.959346	0.959346
Colony						Colony						Colony						Colony
Group 1	Group 2	H	p-value	q-value		Group 1	Group 2	H	p-value	q-value		Group 1	Group 2	H	p-value	q-value		Group 1	Group 2	H	p-value	q-value
CSM3490 (n=15)	CSM3503 (n=27)	18.6462	1.57e-05	0.0108502		CSM3490 (n=15)	CSM3503 (n=27)	15.6074	7.79486e-05	0.0607999		CSM3433 (n=19)	CSM3490 (n=15)	18.0526	2.14881e-05	0.0120712		CSM3490 (n=15)	CSM3508 (n=29)	23.3977	1.31733e-06	0.000862938
CSM3490 (n=15)	SRCset1 (n=29)	17.4052	3.02e-05	0.0108502		CSM3490 (n=15)	CSM3508 (n=29)	12.2742	0.000459269	0.179115		CSM3467 (n=10)	CSM3490 (n=15)	17.3077	3.17897e-05	0.0120712		CSM3490 (n=15)	CSM3503 (n=27)	22.3836	2.2327e-06	0.000862938
CSM3490 (n=15)	CSM3508 (n=29)	16.791	4.17e-05	0.0108502		CSM3433 (n=19)	CSM3503 (n=27)	11.273	0.000786431	0.204472		CSM3490 (n=15)	JR053 (n=29)	16.5887	4.64278e-05	0.0120712		CSM3433 (n=19)	CSM3490 (n=15)	19.2578	1.14201e-05	0.00294257
CSM3490 (n=15)	JR053 (n=29)	15.0144	0.000106694	0.0208052		CSM3490 (n=15)	SRCset1 (n=29)	10.1225	0.00146474	0.275188		CSM3490 (n=15)	JR044rn (n=14)	15.7772	7.12553e-05	0.0135658		CSM3490 (n=15)	JR053 (n=29)	18.3409	1.84699e-05	0.0035693
CSM3503 (n=27)	SRCmul1 (n=12)	12.675	0.000370577	0.0492432		CSM3503 (n=27)	SRCmul2 (n=13)	9.45779	0.00210255	0.275188		CSM3490 (n=15)	CSM3508 (n=29)	15.4006	8.69601e-05	0.0135658		CSM3490 (n=15)	JR044rn (n=14)	17.8475	2.39331e-05	0.00370006
CSM3508 (n=29)	SRCmul1 (n=12)	12.4212	0.000424491	0.0492432		CSM3503 (n=27)	SRCmul1 (n=12)	9.44537	0.00211683	0.275188		CSM3467 (n=10)	SRCmul1 (n=12)	14.6261	0.000131087	0.0151571		CSM3490 (n=15)	SRCset1 (n=29)	17.2046	3.3562e-05	0.00432391
CSM3433 (n=19)	CSM3503 (n=27)	12.346	0.000441927	0.0492432		C16-01 (n=12)	CSM3490 (n=15)	8.85952	0.00291564	0.324885		CSM3490 (n=15)	CSM3503 (n=27)	14.1893	0.000165306	0.0151571		CSM3467 (n=10)	CSM3490 (n=15)	13.9086	0.000191919	0.0211933
CSM3503 (n=27)	SRCmul2 (n=13)	10.932	0.000945153	0.0731345		CSM3433 (n=19)	CSM3508 (n=29)	8.04041	0.00457452	0.404715		CSM3490 (n=15)	SRCmul1 (n=12)	14.1167	0.000171815	0.0151571		CSM3503 (n=27)	CSM3523 (n=19)	13.4945	0.000239268	0.0231193
CSM3490 (n=15)	SRCmin1 (n=17)	10.918	0.000952342	0.0731345		CSM3467 (n=10)	CSM3490 (n=15)	8.00308	0.00466979	0.404715		CSM3490 (n=15)	CSM3522 (n=9)	13.8889	0.000193942	0.0151571		CSM3490 (n=15)	SRCmin1 (n=17)	13.1979	0.000280266	0.0240717
C16-01 (n=12)	CSM3490 (n=15)	10.6881	0.00107827	0.0731345		CSM3433 (n=19)	SRCset1 (n=29)	7.68573	0.00556592	0.433249		CSM3490 (n=15)	SRCset1 (n=29)	13.8852	0.000194322	0.0151571		CSM3508 (n=29)	CSM3523 (n=19)	12.8701	0.000333879	0.0247798
CSM3503 (n=27)	CSM3523 (n=19)	10.6817	0.00108199	0.0731345		C16-17 (n=14)	CSM3490 (n=15)	7.3219	0.00681192	0.433249		JR044rn (n=14)	SRCmul1 (n=12)	12.9674	0.000316963	0.0224755		CSM3523 (n=19)	SRCset1 (n=29)	12.6495	0.000375675	0.0247798
CSM3508 (n=29)	CSM3523 (n=19)	10.6094	0.00112515	0.0731345		CSM3503 (n=27)	CSM3523 (n=19)	7.2267	0.00718271	0.433249		CSM3490 (n=15)	SRCmul2 (n=13)	12.7454	0.000356894	0.0231981		CSM3503 (n=27)	SRCmul1 (n=12)	12.6052	0.000384681	0.0247798
CSM3490 (n=15)	JR044rn (n=14)	10.4305	0.00123953	0.0743717		CSM3490 (n=15)	SRCmin1 (n=17)	7.0877	0.00776148	0.433249		CSM3467 (n=10)	CSM3523 (n=19)	12.4821	0.000410869	0.0246521		CSM3508 (n=29)	SRCmul1 (n=12)	12.155	0.000489561	0.0280871
CSM3523 (n=19)	SRCset1 (n=29)	10.0672	0.00150936	0.0840931		CSM3490 (n=15)	JR053 (n=29)	7.08429	0.00777626	0.433249		C16-01 (n=12)	CSM3490 (n=15)	11.6667	0.000636299	0.035451		C16-01 (n=12)	CSM3490 (n=15)	12.0835	0.000508692	0.0280871
CSM3433 (n=19)	CSM3508 (n=29)	9.93381	0.0016227	0.0843805		CSM3508 (n=29)	SRCmul1 (n=12)	6.35796	0.0116856	0.595861		CSM3445 (n=11)	CSM3490 (n=15)	11.2061	0.000815306	0.0423959		CSM3503 (n=27)	JR053 (n=29)	9.43797	0.00212539	0.109528
CSM3508 (n=29)	SRCmul2 (n=13)	9.70471	0.00183797	0.0896009		CSM3467 (n=10)	SRCmul1 (n=12)	6.27826	0.0122228	0.595861		CSM3490 (n=15)	SRCmin1 (n=17)	10.4246	0.00124348	0.0606196		CSM3508 (n=29)	JR053 (n=29)	9.28786	0.00230677	0.111446
CSM3433 (n=19)	CSM3490 (n=15)	9.42226	0.00214368	0.0936795		CSM3433 (n=19)	CSM3467 (n=10)	5.91368	0.0150237	0.613871		CSM3433 (n=19)	CSM3523 (n=19)	10.2197	0.00138949	0.0637532		CSM3490 (n=15)	CSM3522 (n=9)	9.16317	0.00246934	0.112282
SRCmin1 (n=17)	SRCmul1 (n=12)	9.33529	0.00224782	0.0936795		C16-15 (n=13)	CSM3490 (n=15)	5.84881	0.0155876	0.613871		CSM3523 (n=19)	JR044rn (n=14)	10.0446	0.00152797	0.0640347		C15-44 (n=11)	CSM3490 (n=15)	8.97012	0.0027443	0.112535
CSM3467 (n=10)	CSM3490 (n=15)	9.30769	0.00228194	0.0936795		CSM3467 (n=10)	SRCmul2 (n=13)	5.55385	0.0184401	0.613871		CSM3433 (n=19)	SRCmul1 (n=12)	10.0066	0.00155982	0.0640347		CSM3433 (n=19)	SRCmul1 (n=12)	8.9557	0.00276606	0.112535
C15-44 (n=11)	CSM3490 (n=15)	8.59865	0.00336412	0.131201		SRCmul1 (n=12)	SRCset1 (n=29)	5.3867	0.0202908	0.613871		C16-03 (n=13)	CSM3490 (n=15)	9.66844	0.00187461	0.0731098		CSM3490 (n=15)	SRCmul2 (n=13)	8.62019	0.00332456	0.128494
CSM3490 (n=15)	SRCmul2 (n=13)	8.02599	0.00461107	0.158344		C15-44 (n=11)	CSM3490 (n=15)	5.33401	0.0209133	0.613871		C16-15 (n=13)	JR044rn (n=14)	8.47983	0.00359107	0.133382		CSM3433 (n=19)	CSM3523 (n=19)	8.47355	0.00360348	0.130932
CSM3490 (n=15)	SRCset2 (n=9)	8.02222	0.00462068	0.158344		CSM3508 (n=29)	CSM3523 (n=19)	5.3292	0.020971	0.613871		CSM3490 (n=15)	CSM3523 (n=19)	8.38767	0.00377775	0.133938		C16-01 (n=12)	CSM3523 (n=19)	8.20453	0.0041786	0.130932
C16-01 (n=12)	SRCmul1 (n=12)	8.00333	0.00466913	0.158344		CSM3508 (n=29)	SRCmul2 (n=13)	5.28549	0.0215039	0.613871		C16-15 (n=13)	CSM3467 (n=10)	8.13846	0.0043336	0.146966		SRCmin1 (n=17)	SRCmul1 (n=12)	8.2018	0.00418489	0.130932
CSM3490 (n=15)	CSM3522 (n=9)	7.36089	0.00666578	0.216638		C16-01 (n=12)	CSM3433 (n=19)	4.97533	0.0257113	0.613871		C16-01 (n=12)	SRCmul1 (n=12)	8.00333	0.00466913	0.151747		C16-14 (n=12)	CSM3508 (n=29)	8.07141	0.00449692	0.130932
SRCmul1 (n=12)	SRCset1 (n=29)	7.25452	0.0070723	0.220656		C15-44 (n=11)	CSM3503 (n=27)	4.86118	0.0274676	0.613871		C16-01 (n=12)	CSM3523 (n=19)	7.83059	0.00513693	0.160272		CSM3508 (n=29)	CSM3522 (n=9)	8.05207	0.00454518	0.130932
CSM3433 (n=19)	SRCmin1 (n=17)	7.16953	0.00741524	0.222457		C16-01 (n=12)	SRCmul1 (n=12)	4.81333	0.0282404	0.613871		CSM3467 (n=10)	CSM3522 (n=9)	7.70667	0.00550173	0.16224		C16-14 (n=12)	CSM3503 (n=27)	8.02621	0.00461053	0.130932
CSM3503 (n=27)	JR053 (n=29)	6.92619	0.00849422	0.245389		CSM3523 (n=19)	SRCset1 (n=29)	4.66962	0.0307008	0.613871		C16-14 (n=12)	CSM3467 (n=10)	7.66957	0.005616	0.16224		CSM3523 (n=19)	JR053 (n=29)	8.00507	0.00466465	0.130932
CSM3523 (n=19)	JR053 (n=29)	6.66969	0.00980662	0.258842		C16-02 (n=11)	CSM3490 (n=15)	4.63906	0.0312522	0.613871		C16-15 (n=13)	CSM3433 (n=19)	7.52632	0.00608041	0.164594		CSM3523 (n=19)	SRCmin1 (n=17)	7.97503	0.00474269	0.130932
CSM3467 (n=10)	SRCmul1 (n=12)	6.61304	0.0101235	0.258842		C16-03 (n=13)	CSM3503 (n=27)	4.6281	0.0314524	0.613871		C16-15 (n=13)	CSM3508 (n=29)	7.47659	0.00625063	0.164594		CSM3490 (n=15)	SRCmul1 (n=12)	7.68505	0.00556803	0.147311
C15-44 (n=11)	CSM3503 (n=27)	6.54779	0.0105015	0.258842		C16-03 (n=13)	CSM3490 (n=15)	4.58833	0.0321904	0.613871		CSM3523 (n=19)	SRCset1 (n=29)	7.45372	0.00633055	0.164594		JR044rn (n=14)	SRCmul1 (n=12)	7.63737	0.00571713	0.147311
SRCmul1 (n=12)	SRCset2 (n=9)	6.54545	0.0105152	0.258842		CSM3490 (n=15)	SRCset2 (n=9)	4.48089	0.0342759	0.613871		C16-15 (n=13)	SRCset1 (n=29)	6.89328	0.00865203	0.217696		CSM3503 (n=27)	CSM3522 (n=9)	7.34741	0.00671594	0.167465
C16-01 (n=12)	CSM3523 (n=19)	6.52796	0.0106192	0.258842		CSM3503 (n=27)	JR053 (n=29)	4.43967	0.035113	0.613871		C16-15 (n=13)	CSM3503 (n=27)	6.82948	0.00896655	0.21856		CSM3467 (n=10)	SRCmul1 (n=12)	7.04	0.0079709	0.192547
SRCmin1 (n=17)	SRCmul2 (n=13)	6.41118	0.0113404	0.268046		C16-01 (n=12)	SRCmul2 (n=13)	4.27219	0.038741	0.613871		CSM3508 (n=29)	CSM3523 (n=19)	6.56124	0.0104224	0.246347		C16-01 (n=12)	SRCmul1 (n=12)	6.79431	0.00914488	0.210259
CSM3433 (n=19)	SRCset1 (n=29)	6.34701	0.0117579	0.26974		CSM3503 (n=27)	JR044rn (n=14)	4.02797	0.0447518	0.613871		C16-15 (n=13)	CSM3522 (n=9)	6.2709	0.0122737	0.271441		C15-44 (n=11)	CSM3503 (n=27)	6.7364	0.00944653	0.210259
SRCmul2 (n=13)	SRCset1 (n=29)	6.19746	0.0127934	0.28511		C16-14 (n=12)	CSM3490 (n=15)	4.00238	0.045436	0.613871		C16-15 (n=13)	SRCmul1 (n=12)	6.26036	0.0123469	0.271441		C16-15 (n=13)	CSM3523 (n=19)	6.72255	0.00952013	0.210259
C16-03 (n=13)	CSM3490 (n=15)	6.07374	0.0137206	0.29728		CSM3433 (n=19)	SRCmin1 (n=17)	3.92227	0.0476506	0.613871		C16-15 (n=13)	JR053 (n=29)	6.19746	0.0127934	0.271441		C15-44 (n=11)	CSM3508 (n=29)	6.49827	0.0107979	0.231856
C16-15 (n=13)	CSM3490 (n=15)	5.84881	0.0155876	0.328604		C16-15 (n=13)	SRCmul2 (n=13)	3.89809	0.0483409	0.613871		C16-15 (n=13)	SRCmul2 (n=13)	6.18606	0.012876	0.271441		CSM3523 (n=19)	JR044rn (n=14)	6.42511	0.0112518	0.235072
C16-01 (n=12)	SRCmul2 (n=13)	5.72781	0.0166983	0.342754		C16-15 (n=13)	CSM3503 (n=27)	3.79925	0.0512756	0.613871		CSM3522 (n=9)	JR044rn (n=14)	6.0387	0.0139956	0.287278		CSM3490 (n=15)	SRCset2 (n=9)	6.35489	0.0117058	0.238121
CSM3523 (n=19)	SRCmin1 (n=17)	5.57301	0.0182394	0.364788		SRCmin1 (n=17)	SRCmul1 (n=12)	3.79608	0.0513728	0.613871		CSM3503 (n=27)	CSM3523 (n=19)	5.96753	0.0145717	0.291434		C16-14 (n=12)	SRCset1 (n=29)	6.09721	0.0135395	0.26836
CSM3503 (n=27)	JR044rn (n=14)	5.46107	0.0194447	0.379172		CSM3433 (n=19)	JR053 (n=29)	3.72114	0.0537277	0.613871		C16-14 (n=12)	JR044rn (n=14)	5.84591	0.0156133	0.304459		JR053 (n=29)	SRCmul1 (n=12)	6.04185	0.0139707	0.269983
CSM3467 (n=10)	SRCmul2 (n=13)	5.26538	0.0217536	0.413849		CSM3467 (n=10)	CSM3523 (n=19)	3.71368	0.0539681	0.613871		C16-01 (n=12)	C16-15 (n=13)	5.72781	0.0166983	0.317675		SRCmul1 (n=12)	SRCset1 (n=29)	5.95676	0.0146609	0.276412
C16-03 (n=13)	CSM3503 (n=27)	5.13842	0.0234019	0.428048		CSM3503 (n=27)	SRCmin1 (n=17)	3.6719	0.0553372	0.613871		C16-17 (n=14)	CSM3467 (n=10)	5.48571	0.0191725	0.35606		C16-03 (n=13)	CSM3523 (n=19)	5.48715	0.0191567	0.342161
JR053 (n=29)	SRCmul1 (n=12)	5.12397	0.0235975	0.428048		SRCmul2 (n=13)	SRCset1 (n=29)	3.57554	0.0586366	0.613871		JR044rn (n=14)	JR053 (n=29)	5.44152	0.0196635	0.356687		CSM3445 (n=11)	CSM3523 (n=19)	5.41529	0.0199611	0.342161
CSM3433 (n=19)	CSM3467 (n=10)	5.05474	0.0245587	0.435359		C16-14 (n=12)	CSM3503 (n=27)	3.55926	0.0592142	0.613871		SRCmul1 (n=12)	SRCset1 (n=29)	5.3867	0.0202908	0.359701		CSM3445 (n=11)	CSM3503 (n=27)	5.39187	0.0202308	0.342161
SRCmul2 (n=13)	SRCset2 (n=9)	5.00446	0.0252821	0.438223		CSM3445 (n=11)	CSM3503 (n=27)	3.54545	0.0597088	0.613871		C16-15 (n=13)	CSM3445 (n=11)	5.2372	0.0221088	0.383219		CSM3467 (n=10)	CSM3523 (n=19)	5.38088	0.0203587	0.342161
C16-01 (n=12)	CSM3433 (n=19)	4.79605	0.028525	0.482875		C16-15 (n=13)	SRCmul1 (n=12)	3.42012	0.0644064	0.613871		C16-14 (n=12)	CSM3433 (n=19)	5.15789	0.0231409	0.39239		C16-14 (n=12)	CSM3433 (n=19)	5.38063	0.0203615	0.342161
C16-17 (n=14)	CSM3490 (n=15)	4.7619	0.0290963	0.482875		C16-01 (n=12)	CSM3523 (n=19)	3.33059	0.0680024	0.613871		C16-14 (n=12)	CSM3490 (n=15)	4.82143	0.028108	0.463263		CSM3508 (n=29)	SRCmul2 (n=13)	5.2988	0.0213402	0.350978
CSM3467 (n=10)	CSM3523 (n=19)	4.65053	0.031044	0.504465		C16-17 (n=14)	CSM3433 (n=19)	3.18576	0.0742825	0.613871		CSM3445 (n=11)	JR044rn (n=14)	4.79705	0.0285085	0.463263		C16-01 (n=12)	C16-14 (n=12)	5.23268	0.0221663	0.35697
CSM3445 (n=11)	CSM3503 (n=27)	4.4447	0.0350097	0.557297		C16-15 (n=13)	CSM3433 (n=19)	3.18329	0.0743948	0.613871		C16-17 (n=14)	SRCset1 (n=29)	4.62763	0.031461	0.491063		CSM3523 (n=19)	SRCset2 (n=9)	5.13022	0.0235128	0.370927
CSM3433 (n=19)	SRCset2 (n=9)	4.37084	0.0365589	0.57032		SRCmul1 (n=12)	SRCset2 (n=9)	3.15657	0.0756221	0.613871		C16-01 (n=12)	C16-14 (n=12)	4.56333	0.0326634	0.491063		CSM3503 (n=27)	SRCmul2 (n=13)	5.08892	0.0240791	0.372263
JR053 (n=29)	SRCmul2 (n=13)	4.33206	0.037401	0.571972		C16-17 (n=14)	CSM3503 (n=27)	2.90552	0.0882769	0.613871		CSM3503 (n=27)	SRCmul1 (n=12)	4.53704	0.033169	0.491063		C16-14 (n=12)	SRCmin1 (n=17)	4.91406	0.0266389	0.390255
CSM3508 (n=29)	JR044rn (n=14)	4.29915	0.0381314	0.571972		CSM3490 (n=15)	CSM3522 (n=9)	2.888	0.0892416	0.613871		CSM3523 (n=19)	SRCmul2 (n=13)	4.53478	0.0332127	0.491063		C16-14 (n=12)	JR044rn (n=14)	4.90831	0.0267277	0.390255
C16-15 (n=13)	CSM3503 (n=27)	4.26287	0.038954	0.573285		CSM3433 (n=19)	SRCset2 (n=9)	2.88022	0.0896739	0.613871		SRCmul1 (n=12)	SRCmul2 (n=13)	4.5	0.0338949	0.491063		CSM3445 (n=11)	CSM3508 (n=29)	4.90639	0.0267574	0.390255
C16-02 (n=11)	CSM3490 (n=15)	4.20269	0.0403598	0.582975		CSM3503 (n=27)	CSM3665 (n=1)	2.7931	0.0946707	0.613871		C16-15 (n=13)	SRCmin1 (n=17)	4.46694	0.0345568	0.491063		C16-14 (n=12)	JR053 (n=29)	4.76211	0.0290928	0.416459
CSM3523 (n=19)	JR044rn (n=14)	4.16099	0.0413652	0.586634		CSM3503 (n=27)	JR065 (n=1)	2.7931	0.0946707	0.613871		C16-17 (n=14)	CSM3433 (n=19)	4.46351	0.0346262	0.491063		C15-44 (n=11)	CSM3523 (n=19)	4.63757	0.0312793	0.439617
CSM3508 (n=29)	JR053 (n=29)	4.05576	0.0440208	0.607793		CSM3503 (n=27)	JR075 (n=1)	2.7931	0.0946707	0.613871		CSM3508 (n=29)	SRCmul1 (n=12)	4.37521	0.0364654	0.500004		JR053 (n=29)	SRCmin1 (n=17)	4.54883	0.0329412	0.451636
C16-14 (n=12)	CSM3503 (n=27)	3.91204	0.0479415	0.607793		CSM3503 (n=27)	JR081 (n=1)	2.7931	0.0946707	0.613871		C16-14 (n=12)	SRCmul1 (n=12)	4.32	0.0376669	0.500004		C16-17 (n=14)	SRCset1 (n=29)	4.53013	0.033303	0.451636
CSM3433 (n=19)	CSM3523 (n=19)	3.88344	0.0487644	0.607793		C16-02 (n=11)	SRCmul1 (n=12)	2.76136	0.0965659	0.613871		C16-01 (n=12)	CSM3522 (n=9)	4.24747	0.0393087	0.500004		C16-17 (n=14)	CSM3523 (n=19)	4.33119	0.0374201	0.491664
CSM3490 (n=15)	SRCmul1 (n=12)	3.80952	0.0509619	0.607793		CSM3508 (n=29)	JR044rn (n=14)	2.75146	0.0971659	0.613871		CSM3433 (n=19)	CSM3522 (n=9)	4.16757	0.0412048	0.500004		C16-14 (n=12)	CSM3467 (n=10)	4.32634	0.0375267	0.491664
CSM3523 (n=19)	SRCset2 (n=9)	3.77556	0.0520065	0.607793		CSM3433 (n=19)	JR070 (n=1)	2.71429	0.0994535	0.613871		C16-14 (n=12)	SRCset1 (n=29)	4.13875	0.0419121	0.500004		CSM3433 (n=19)	CSM3522 (n=9)	4.12763	0.0421885	0.50994
C16-03 (n=13)	CSM3508 (n=29)	3.67917	0.0550963	0.607793		CSM3433 (n=19)	JR078 (n=1)	2.71429	0.0994535	0.613871		C16-01 (n=12)	C16-17 (n=14)	4.02381	0.0448623	0.500004		C16-02 (n=11)	CSM3490 (n=15)	3.91634	0.0478189	0.50994
C15-44 (n=11)	CSM3523 (n=19)	3.6677	0.0554768	0.607793		CSM3490 (n=15)	JR070 (n=1)	2.64706	0.103742	0.613871		C15-44 (n=11)	CSM3490 (n=15)	3.99259	0.0457007	0.500004		CSM3503 (n=27)	JR044rn (n=14)	3.82461	0.0505052	0.50994
C15-44 (n=11)	CSM3508 (n=29)	3.47022	0.062483	0.607793		CSM3490 (n=15)	JR078 (n=1)	2.64706	0.103742	0.613871		C16-14 (n=12)	CSM3522 (n=9)	3.9596	0.0466049	0.500004		CSM3433 (n=19)	CSM3445 (n=11)	3.78256	0.0517895	0.50994
CSM3522 (n=9)	CSM3523 (n=19)	3.4029	0.0650818	0.607793		C16-17 (n=14)	JR075 (n=1)	2.625	0.105193	0.613871		CSM3445 (n=11)	CSM3467 (n=10)	3.8876	0.0486438	0.500004		CSM3523 (n=19)	SRCmul2 (n=13)	3.76209	0.0524269	0.50994
C16-03 (n=13)	SRCset1 (n=29)	3.27352	0.0704065	0.607793		C16-02 (n=11)	CSM3433 (n=19)	2.60457	0.106556	0.613871		C16-17 (n=14)	CSM3503 (n=27)	3.81028	0.0509389	0.500004		CSM3433 (n=19)	CSM3503 (n=27)	3.74655	0.0529168	0.50994
C16-02 (n=11)	CSM3523 (n=19)	3.18984	0.0740971	0.607793		C16-03 (n=13)	JR070 (n=1)	2.6	0.106864	0.613871		C16-14 (n=12)	CSM3508 (n=29)	3.79639	0.0513633	0.500004		C16-17 (n=14)	CSM3503 (n=27)	3.71244	0.0540085	0.50994
C15-44 (n=11)	SRCmul1 (n=12)	3.18561	0.0742894	0.607793		C16-03 (n=13)	JR075 (n=1)	2.6	0.106864	0.613871		C16-02 (n=11)	CSM3490 (n=15)	3.78788	0.051625	0.500004		CSM3522 (n=9)	SRCmin1 (n=17)	3.68352	0.0549526	0.50994
CSM3445 (n=11)	CSM3508 (n=29)	3.13992	0.0763976	0.607793		C16-03 (n=13)	JR078 (n=1)	2.6	0.106864	0.613871		C16-17 (n=14)	JR044rn (n=14)	3.72516	0.0535986	0.500004		C16-02 (n=11)	CSM3523 (n=19)	3.67587	0.0552053	0.50994
CSM3503 (n=27)	SRCmin1 (n=17)	3.13856	0.0764612	0.607793		C16-15 (n=13)	JR065 (n=1)	2.6	0.106864	0.613871		CSM3523 (n=19)	JR053 (n=29)	3.64025	0.0563986	0.500004		CSM3445 (n=11)	SRCset1 (n=29)	3.66183	0.0556725	0.50994
C15-44 (n=11)	CSM3467 (n=10)	3.09917	0.0783321	0.607793		C16-15 (n=13)	JR070 (n=1)	2.6	0.106864	0.613871		C16-14 (n=12)	SRCmul2 (n=13)	3.62426	0.0569429	0.500004		C15-44 (n=11)	SRCmin1 (n=17)	3.6425	0.0563223	0.50994
C16-17 (n=14)	CSM3503 (n=27)	3.09599	0.0784852	0.607793		C16-15 (n=13)	JR075 (n=1)	2.6	0.106864	0.613871		C16-17 (n=14)	CSM3508 (n=29)	3.57971	0.0584892	0.500004		C16-01 (n=12)	CSM3445 (n=11)	3.54998	0.059546	0.50994
CSM3445 (n=11)	SRCset1 (n=29)	3.03349	0.0815625	0.607793		C16-15 (n=13)	JR078 (n=1)	2.6	0.106864	0.613871		C16-03 (n=13)	C16-15 (n=13)	3.50362	0.061235	0.500004		C16-01 (n=12)	C16-17 (n=14)	3.53899	0.059942	0.50994
CSM3523 (n=19)	SRCmul2 (n=13)	2.91535	0.0877405	0.607793		C16-01 (n=12)	CSM3665 (n=1)	2.57143	0.108809	0.613871		C16-14 (n=12)	CSM3503 (n=27)	3.44537	0.0634292	0.500004		C16-17 (n=14)	CSM3508 (n=29)	3.53832	0.059966	0.50994
C16-14 (n=12)	SRCset1 (n=29)	2.85796	0.0909225	0.607793		C16-01 (n=12)	JR065 (n=1)	2.57143	0.108809	0.613871		JR053 (n=29)	SRCset1 (n=29)	3.11548	0.0775516	0.500004		CSM3522 (n=9)	CSM3523 (n=19)	3.50384	0.0612266	0.50994
CSM3508 (n=29)	CSM3660 (n=1)	2.80645	0.0938858	0.607793		C16-01 (n=12)	JR075 (n=1)	2.57143	0.108809	0.613871		C16-17 (n=14)	CSM3522 (n=9)	3.11111	0.0777599	0.500004		CSM3523 (n=19)	SRCmul1 (n=12)	3.4887	0.061789	0.50994
CSM3508 (n=29)	JR075 (n=1)	2.80645	0.0938858	0.607793		C16-01 (n=12)	JR081 (n=1)	2.57143	0.108809	0.613871		C16-17 (n=14)	CSM3445 (n=11)	3.06893	0.0798019	0.500004		C16-03 (n=13)	CSM3503 (n=27)	3.3161	0.0686043	0.50994
CSM3508 (n=29)	JR081 (n=1)	2.80645	0.0938858	0.607793		C16-14 (n=12)	JR070 (n=1)	2.57143	0.108809	0.613871		C16-03 (n=13)	JR044rn (n=14)	3.05274	0.0806012	0.500004		CSM3433 (n=19)	CSM3508 (n=29)	3.31367	0.0687058	0.50994
CSM3508 (n=29)	JR082 (n=1)	2.80645	0.0938858	0.607793		C16-14 (n=12)	JR078 (n=1)	2.57143	0.108809	0.613871		C16-03 (n=13)	CSM3467 (n=10)	3.01538	0.0824779	0.500004		C16-15 (n=13)	CSM3503 (n=27)	3.21197	0.0731016	0.50994
JR053 (n=29)	JR075 (n=1)	2.80645	0.0938858	0.607793		C15-44 (n=11)	JR075 (n=1)	2.53846	0.111103	0.613871		C16-02 (n=11)	CSM3467 (n=10)	2.8562	0.0910224	0.500004		CSM3522 (n=9)	SRCmul1 (n=12)	3.2002	0.073629	0.50994
JR075 (n=1)	SRCset1 (n=29)	2.80645	0.0938858	0.607793		C16-02 (n=11)	JR070 (n=1)	2.53846	0.111103	0.613871		C16-17 (n=14)	JR053 (n=29)	2.83811	0.0920524	0.500004		CSM3445 (n=11)	JR044rn (n=14)	3.18149	0.0744767	0.50994
CSM3503 (n=27)	CSM3660 (n=1)	2.7931	0.0946707	0.607793		CSM3445 (n=11)	CSM3508 (n=29)	2.52886	0.111781	0.613871		CSM3508 (n=29)	JR066 (n=1)	2.80645	0.0938858	0.500004		CSM3522 (n=9)	SRCset1 (n=29)	3.08182	0.0791716	0.50994
CSM3503 (n=27)	CSM3665 (n=1)	2.7931	0.0946707	0.607793		CSM3467 (n=10)	CSM3665 (n=1)	2.5	0.113846	0.613871		JR053 (n=29)	JR066 (n=1)	2.80645	0.0938858	0.500004		C16-17 (n=14)	CSM3433 (n=19)	3.07556	0.0794774	0.50994
CSM3503 (n=27)	JR065 (n=1)	2.7931	0.0946707	0.607793		CSM3467 (n=10)	JR065 (n=1)	2.5	0.113846	0.613871		JR053 (n=29)	JR071 (n=1)	2.80645	0.0938858	0.500004		CSM3445 (n=11)	CSM3490 (n=15)	3.05739	0.0803707	0.50994
CSM3503 (n=27)	JR073 (n=1)	2.7931	0.0946707	0.607793		CSM3467 (n=10)	JR070 (n=1)	2.5	0.113846	0.613871		JR066 (n=1)	SRCset1 (n=29)	2.80645	0.0938858	0.500004		CSM3508 (n=29)	JR044rn (n=14)	2.94188	0.0863102	0.50994
CSM3503 (n=27)	JR075 (n=1)	2.7931	0.0946707	0.607793		CSM3467 (n=10)	JR075 (n=1)	2.5	0.113846	0.613871		CSM3503 (n=27)	JR066 (n=1)	2.7931	0.0946707	0.500004		C16-01 (n=12)	CSM3522 (n=9)	2.93578	0.0866368	0.50994
CSM3503 (n=27)	JR080 (n=1)	2.7931	0.0946707	0.607793		CSM3467 (n=10)	JR081 (n=1)	2.5	0.113846	0.613871		CSM3433 (n=19)	JR066 (n=1)	2.71429	0.0994535	0.500004		CSM3445 (n=11)	CSM3467 (n=10)	2.87299	0.0900775	0.50994
CSM3503 (n=27)	JR081 (n=1)	2.7931	0.0946707	0.607793		SRCmin1 (n=17)	SRCmul2 (n=13)	2.46314	0.116545	0.613871		CSM3433 (n=19)	JR071 (n=1)	2.71429	0.0994535	0.500004		CSM3664 (n=1)	JR053 (n=29)	2.82974	0.0925331	0.50994
CSM3503 (n=27)	JR082 (n=1)	2.7931	0.0946707	0.607793		JR070 (n=1)	SRCset2 (n=9)	2.45455	0.117185	0.613871		CSM3433 (n=19)	JR077 (n=1)	2.71429	0.0994535	0.500004		JR053 (n=29)	JR066 (n=1)	2.82974	0.0925331	0.50994
C15-44 (n=11)	SRCmin1 (n=17)	2.78868	0.0949325	0.607793		JR075 (n=1)	SRCset2 (n=9)	2.45455	0.117185	0.613871		CSM3433 (n=19)	JR078 (n=1)	2.71429	0.0994535	0.500004		JR053 (n=29)	JR077 (n=1)	2.82974	0.0925331	0.50994
C16-14 (n=12)	CSM3508 (n=29)	2.7619	0.0965332	0.607793		JR078 (n=1)	SRCset2 (n=9)	2.45455	0.117185	0.613871		CSM3523 (n=19)	JR066 (n=1)	2.71429	0.0994535	0.500004		JR066 (n=1)	SRCset1 (n=29)	2.82594	0.0927525	0.50994
C15-44 (n=11)	SRCmul2 (n=13)	2.72643	0.0986995	0.607793		CSM3508 (n=29)	JR065 (n=1)	2.4327	0.118828	0.613871		JR066 (n=1)	SRCmin1 (n=17)	2.68421	0.101347	0.500004		JR077 (n=1)	SRCset1 (n=29)	2.82594	0.0927525	0.50994
CSM3433 (n=19)	JR070 (n=1)	2.71429	0.0994535	0.607793		CSM3508 (n=29)	JR075 (n=1)	2.4327	0.118828	0.613871		C16-15 (n=13)	CSM3523 (n=19)	2.65918	0.102954	0.500004		CSM3508 (n=29)	JR066 (n=1)	2.82025	0.0930816	0.50994
C16-17 (n=14)	CSM3523 (n=19)	2.68686	0.101179	0.607793		CSM3508 (n=29)	JR081 (n=1)	2.4327	0.118828	0.613871		CSM3490 (n=15)	CSM3660 (n=1)	2.64706	0.103742	0.500004		CSM3508 (n=29)	JR077 (n=1)	2.82025	0.0930816	0.50994
CSM3660 (n=1)	SRCmin1 (n=17)	2.68421	0.101347	0.607793		JR075 (n=1)	SRCset1 (n=29)	2.4327	0.118828	0.613871		CSM3490 (n=15)	CSM3665 (n=1)	2.64706	0.103742	0.500004		CSM3522 (n=9)	JR044rn (n=14)	2.81171	0.0935785	0.50994
CSM3665 (n=1)	SRCmin1 (n=17)	2.68421	0.101347	0.607793		C16-17 (n=14)	SRCmul2 (n=13)	2.4113	0.120462	0.613871		CSM3490 (n=15)	JR065 (n=1)	2.64706	0.103742	0.500004		CSM3503 (n=27)	JR066 (n=1)	2.80385	0.0940385	0.50994
JR065 (n=1)	SRCmin1 (n=17)	2.68421	0.101347	0.607793		C15-44 (n=11)	CSM3467 (n=10)	2.4	0.121335	0.613871		CSM3490 (n=15)	JR066 (n=1)	2.64706	0.103742	0.500004		CSM3503 (n=27)	JR077 (n=1)	2.80385	0.0940385	0.50994
JR073 (n=1)	SRCmin1 (n=17)	2.68421	0.101347	0.607793		JR053 (n=29)	SRCmul1 (n=12)	2.30624	0.128855	0.613871		CSM3490 (n=15)	JR070 (n=1)	2.64706	0.103742	0.500004		CSM3433 (n=19)	CSM3664 (n=1)	2.77906	0.0955042	0.50994
JR075 (n=1)	SRCmin1 (n=17)	2.68421	0.101347	0.607793		CSM3523 (n=19)	SRCmin1 (n=17)	2.2655	0.132283	0.613871		CSM3490 (n=15)	JR073 (n=1)	2.64706	0.103742	0.500004		CSM3433 (n=19)	JR066 (n=1)	2.77906	0.0955042	0.50994
JR080 (n=1)	SRCmin1 (n=17)	2.68421	0.101347	0.607793		SRCmul2 (n=13)	SRCset2 (n=9)	2.25753	0.132966	0.613871		CSM3490 (n=15)	JR074 (n=1)	2.64706	0.103742	0.500004		CSM3433 (n=19)	JR077 (n=1)	2.77906	0.0955042	0.50994
JR081 (n=1)	SRCmin1 (n=17)	2.68421	0.101347	0.607793		C16-17 (n=14)	CSM3523 (n=19)	2.23043	0.135316	0.613871		CSM3490 (n=15)	JR075 (n=1)	2.64706	0.103742	0.500004		CSM3523 (n=19)	JR066 (n=1)	2.72453	0.0988173	0.50994
JR082 (n=1)	SRCmin1 (n=17)	2.68421	0.101347	0.607793		C16-17 (n=14)	SRCmul1 (n=12)	2.22487	0.135804	0.613871		CSM3490 (n=15)	JR080 (n=1)	2.64706	0.103742	0.500004		C16-03 (n=13)	CSM3508 (n=29)	2.71716	0.0992743	0.50994
C16-15 (n=13)	CSM3523 (n=19)	2.65918	0.102954	0.607793		C16-02 (n=11)	SRCmul2 (n=13)	2.18266	0.139573	0.613871		CSM3490 (n=15)	JR081 (n=1)	2.64706	0.103742	0.500004		CSM3490 (n=15)	CSM3665 (n=1)	2.70677	0.0999233	0.50994
CSM3490 (n=15)	JR070 (n=1)	2.64706	0.103742	0.607793		CSM3523 (n=19)	JR070 (n=1)	2.17293	0.140458	0.613871		CSM3490 (n=15)	JR082 (n=1)	2.64706	0.103742	0.500004		CSM3490 (n=15)	JR065 (n=1)	2.70677	0.0999233	0.50994
CSM3490 (n=15)	JR078 (n=1)	2.64706	0.103742	0.607793		C16-03 (n=13)	SRCmul1 (n=12)	2.1568	0.14194	0.613871		JR044rn (n=14)	JR066 (n=1)	2.6297	0.104882	0.500004		CSM3490 (n=15)	JR066 (n=1)	2.70677	0.0999233	0.50994
CSM3433 (n=19)	JR053 (n=29)	2.6011	0.10679	0.607793		C16-03 (n=13)	SRCmul2 (n=13)	2.13609	0.143868	0.613871		C16-17 (n=14)	JR066 (n=1)	2.625	0.105193	0.500004		CSM3490 (n=15)	JR070 (n=1)	2.70677	0.0999233	0.50994
C16-03 (n=13)	JR070 (n=1)	2.6	0.106864	0.607793		C16-03 (n=13)	CSM3508 (n=29)	2.11875	0.145506	0.613871		C16-17 (n=14)	JR071 (n=1)	2.625	0.105193	0.500004		JR066 (n=1)	SRCmin1 (n=17)	2.70374	0.100113	0.50994
C16-03 (n=13)	JR078 (n=1)	2.6	0.106864	0.607793		JR044rn (n=14)	SRCset1 (n=29)	2.10658	0.146666	0.613871		C16-17 (n=14)	JR077 (n=1)	2.625	0.105193	0.500004		C16-15 (n=13)	SRCset1 (n=29)	2.67417	0.101988	0.50994
C16-15 (n=13)	JR070 (n=1)	2.6	0.106864	0.607793		CSM3433 (n=19)	CSM3522 (n=9)	2.10587	0.146735	0.613871		C16-03 (n=13)	JR066 (n=1)	2.6	0.106864	0.500004		C15-44 (n=11)	C16-14 (n=12)	2.66399	0.102643	0.50994
C16-15 (n=13)	JR078 (n=1)	2.6	0.106864	0.607793		JR065 (n=1)	SRCmin1 (n=17)	2.08978	0.148287	0.613871		C16-03 (n=13)	JR071 (n=1)	2.6	0.106864	0.500004		CSM3660 (n=1)	JR044rn (n=14)	2.65343	0.103327	0.50994
C16-01 (n=12)	CSM3660 (n=1)	2.57143	0.108809	0.607793		JR075 (n=1)	SRCmin1 (n=17)	2.08978	0.148287	0.613871		C16-03 (n=13)	JR077 (n=1)	2.6	0.106864	0.500004		CSM3664 (n=1)	JR044rn (n=14)	2.65343	0.103327	0.50994
C16-01 (n=12)	JR065 (n=1)	2.57143	0.108809	0.607793		JR081 (n=1)	SRCmin1 (n=17)	2.08978	0.148287	0.613871		C16-15 (n=13)	JR066 (n=1)	2.6	0.106864	0.500004		JR044rn (n=14)	JR066 (n=1)	2.65343	0.103327	0.50994
C16-01 (n=12)	JR075 (n=1)	2.57143	0.108809	0.607793		JR053 (n=29)	JR070 (n=1)	2.08565	0.148689	0.613871		JR066 (n=1)	SRCmul2 (n=13)	2.6	0.106864	0.500004		JR044rn (n=14)	JR067 (n=1)	2.65343	0.103327	0.50994
C16-01 (n=12)	JR080 (n=1)	2.57143	0.108809	0.607793		CSM3490 (n=15)	JR044rn (n=14)	2.07429	0.1498	0.613871		C16-14 (n=12)	JR053 (n=29)	2.57471	0.108584	0.500004		JR044rn (n=14)	JR071 (n=1)	2.65343	0.103327	0.50994
C16-01 (n=12)	JR081 (n=1)	2.57143	0.108809	0.607793		CSM3503 (n=27)	CSM3660 (n=1)	2.02682	0.154544	0.613871		JR053 (n=29)	SRCmul1 (n=12)	2.57471	0.108584	0.500004		JR044rn (n=14)	JR077 (n=1)	2.65343	0.103327	0.50994
C16-01 (n=12)	JR082 (n=1)	2.57143	0.108809	0.607793		CSM3503 (n=27)	JR070 (n=1)	2.02682	0.154544	0.613871		C16-01 (n=12)	JR066 (n=1)	2.57143	0.108809	0.500004		JR044rn (n=14)	JR078 (n=1)	2.65343	0.103327	0.50994
C16-14 (n=12)	JR070 (n=1)	2.57143	0.108809	0.607793		CSM3503 (n=27)	JR073 (n=1)	2.02682	0.154544	0.613871		C16-14 (n=12)	JR066 (n=1)	2.57143	0.108809	0.500004		JR044rn (n=14)	JR079 (n=1)	2.65343	0.103327	0.50994
C16-14 (n=12)	JR078 (n=1)	2.57143	0.108809	0.607793		CSM3503 (n=27)	JR080 (n=1)	2.02682	0.154544	0.613871		CSM3665 (n=1)	SRCmul1 (n=12)	2.57143	0.108809	0.500004		C16-17 (n=14)	JR066 (n=1)	2.63914	0.10426	0.50994
C15-44 (n=11)	CSM3660 (n=1)	2.53846	0.111103	0.607793		CSM3503 (n=27)	JR082 (n=1)	2.02682	0.154544	0.613871		JR065 (n=1)	SRCmul1 (n=12)	2.57143	0.108809	0.500004		CSM3660 (n=1)	SRCmul1 (n=12)	2.62185	0.105402	0.50994
C15-44 (n=11)	JR075 (n=1)	2.53846	0.111103	0.607793		C16-14 (n=12)	SRCmul2 (n=13)	2	0.157299	0.613871		JR066 (n=1)	SRCmul1 (n=12)	2.57143	0.108809	0.500004		CSM3664 (n=1)	SRCmul1 (n=12)	2.62185	0.105402	0.50994
CSM3503 (n=27)	SRCset2 (n=9)	2.52553	0.112017	0.607793		C16-15 (n=13)	CSM3523 (n=19)	1.96135	0.161369	0.613871		JR071 (n=1)	SRCmul1 (n=12)	2.57143	0.108809	0.500004		JR066 (n=1)	SRCmul1 (n=12)	2.62185	0.105402	0.50994
CSM3467 (n=10)	CSM3660 (n=1)	2.5	0.113846	0.607793		C16-01 (n=12)	JR044rn (n=14)	1.92857	0.164915	0.613871		JR073 (n=1)	SRCmul1 (n=12)	2.57143	0.108809	0.500004		JR067 (n=1)	SRCmul1 (n=12)	2.62185	0.105402	0.50994
CSM3467 (n=10)	JR070 (n=1)	2.5	0.113846	0.607793		C16-17 (n=14)	CSM3665 (n=1)	1.92857	0.164915	0.613871		JR074 (n=1)	SRCmul1 (n=12)	2.57143	0.108809	0.500004		JR071 (n=1)	SRCmul1 (n=12)	2.62185	0.105402	0.50994
CSM3467 (n=10)	JR075 (n=1)	2.5	0.113846	0.607793		C16-17 (n=14)	JR065 (n=1)	1.92857	0.164915	0.613871		JR075 (n=1)	SRCmul1 (n=12)	2.57143	0.108809	0.500004		JR077 (n=1)	SRCmul1 (n=12)	2.62185	0.105402	0.50994
CSM3467 (n=10)	JR081 (n=1)	2.5	0.113846	0.607793		C16-17 (n=14)	JR070 (n=1)	1.92857	0.164915	0.613871		JR077 (n=1)	SRCmul1 (n=12)	2.57143	0.108809	0.500004		JR078 (n=1)	SRCmul1 (n=12)	2.62185	0.105402	0.50994
C16-17 (n=14)	SRCset1 (n=29)	2.49955	0.113879	0.607793		C16-17 (n=14)	JR081 (n=1)	1.92857	0.164915	0.613871		JR080 (n=1)	SRCmul1 (n=12)	2.57143	0.108809	0.500004		JR066 (n=1)	SRCmul2 (n=13)	2.61726	0.105707	0.50994
JR044rn (n=14)	SRCset1 (n=29)	2.49955	0.113879	0.607793		JR044rn (n=14)	JR070 (n=1)	1.92857	0.164915	0.613871		JR081 (n=1)	SRCmul1 (n=12)	2.57143	0.108809	0.500004		C16-15 (n=13)	JR066 (n=1)	2.61148	0.106093	0.50994
CSM3445 (n=11)	CSM3523 (n=19)	2.46751	0.116222	0.607793		JR044rn (n=14)	JR078 (n=1)	1.92857	0.164915	0.613871		JR082 (n=1)	SRCmul1 (n=12)	2.57143	0.108809	0.500004		C16-15 (n=13)	JR077 (n=1)	2.61148	0.106093	0.50994
CSM3660 (n=1)	SRCset2 (n=9)	2.45455	0.117185	0.607793		CSM3503 (n=27)	SRCset2 (n=9)	1.87688	0.17069	0.613871		C15-44 (n=11)	JR066 (n=1)	2.53846	0.111103	0.500004		C16-01 (n=12)	CSM3664 (n=1)	2.60724	0.106377	0.50994
CSM3664 (n=1)	SRCset2 (n=9)	2.45455	0.117185	0.607793		C16-02 (n=11)	CSM3503 (n=27)	1.87128	0.171329	0.613871		C16-02 (n=11)	JR066 (n=1)	2.53846	0.111103	0.500004		C16-01 (n=12)	JR066 (n=1)	2.60724	0.106377	0.50994
CSM3665 (n=1)	SRCset2 (n=9)	2.45455	0.117185	0.607793		C16-03 (n=13)	JR065 (n=1)	1.86154	0.172447	0.613871		CSM3445 (n=11)	CSM3664 (n=1)	2.53846	0.111103	0.500004		C16-01 (n=12)	JR077 (n=1)	2.60724	0.106377	0.50994
JR065 (n=1)	SRCset2 (n=9)	2.45455	0.117185	0.607793		C16-03 (n=13)	JR066 (n=1)	1.86154	0.172447	0.613871		CSM3445 (n=11)	JR066 (n=1)	2.53846	0.111103	0.500004		C16-03 (n=13)	JR066 (n=1)	2.60573	0.106478	0.50994
JR070 (n=1)	SRCset2 (n=9)	2.45455	0.117185	0.607793		C16-03 (n=13)	JR081 (n=1)	1.86154	0.172447	0.613871		CSM3445 (n=11)	JR071 (n=1)	2.53846	0.111103	0.500004		CSM3503 (n=27)	CSM3664 (n=1)	2.60071	0.106816	0.50994
JR073 (n=1)	SRCset2 (n=9)	2.45455	0.117185	0.607793		C16-15 (n=13)	CSM3665 (n=1)	1.86154	0.172447	0.613871		CSM3445 (n=11)	JR076 (n=1)	2.53846	0.111103	0.500004		CSM3445 (n=11)	CSM3664 (n=1)	2.59286	0.107347	0.50994
JR074 (n=1)	SRCset2 (n=9)	2.45455	0.117185	0.607793		C16-15 (n=13)	JR081 (n=1)	1.86154	0.172447	0.613871		CSM3445 (n=11)	JR077 (n=1)	2.53846	0.111103	0.500004		CSM3445 (n=11)	JR066 (n=1)	2.59286	0.107347	0.50994
JR075 (n=1)	SRCset2 (n=9)	2.45455	0.117185	0.607793		JR066 (n=1)	SRCmul2 (n=13)	1.86154	0.172447	0.613871		CSM3445 (n=11)	JR078 (n=1)	2.53846	0.111103	0.500004		CSM3445 (n=11)	JR077 (n=1)	2.59286	0.107347	0.50994
JR080 (n=1)	SRCset2 (n=9)	2.45455	0.117185	0.607793		JR070 (n=1)	SRCmul2 (n=13)	1.86154	0.172447	0.613871		CSM3445 (n=11)	JR079 (n=1)	2.53846	0.111103	0.500004		C16-14 (n=12)	JR066 (n=1)	2.57851	0.108323	0.50994
JR081 (n=1)	SRCset2 (n=9)	2.45455	0.117185	0.607793		JR075 (n=1)	SRCmul2 (n=13)	1.86154	0.172447	0.613871		CSM3467 (n=10)	CSM3660 (n=1)	2.5	0.113846	0.500004		C15-44 (n=11)	CSM3664 (n=1)	2.54737	0.110478	0.50994
JR082 (n=1)	SRCset2 (n=9)	2.45455	0.117185	0.607793		JR078 (n=1)	SRCmul2 (n=13)	1.86154	0.172447	0.613871		CSM3467 (n=10)	CSM3664 (n=1)	2.5	0.113846	0.500004		C15-44 (n=11)	JR066 (n=1)	2.54737	0.110478	0.50994
CSM3508 (n=29)	CSM3665 (n=1)	2.4327	0.118828	0.607793		JR079 (n=1)	SRCmul2 (n=13)	1.86154	0.172447	0.613871		CSM3467 (n=10)	JR066 (n=1)	2.5	0.113846	0.500004		C15-44 (n=11)	JR077 (n=1)	2.54737	0.110478	0.50994
CSM3508 (n=29)	JR065 (n=1)	2.4327	0.118828	0.607793		CSM3490 (n=15)	SRCmul2 (n=13)	1.84668	0.17417	0.613871		CSM3467 (n=10)	JR067 (n=1)	2.5	0.113846	0.500004		C16-02 (n=11)	JR066 (n=1)	2.54737	0.110478	0.50994
CSM3508 (n=29)	JR073 (n=1)	2.4327	0.118828	0.607793		C15-44 (n=11)	CSM3433 (n=19)	1.83778	0.175211	0.613871		CSM3467 (n=10)	JR070 (n=1)	2.5	0.113846	0.500004		C16-03 (n=13)	CSM3490 (n=15)	2.54734	0.11048	0.50994
CSM3508 (n=29)	JR080 (n=1)	2.4327	0.118828	0.607793		CSM3523 (n=19)	SRCset2 (n=9)	1.83001	0.176127	0.613871		CSM3467 (n=10)	JR071 (n=1)	2.5	0.113846	0.500004		CSM3467 (n=10)	CSM3660 (n=1)	2.53456	0.111378	0.50994
C16-03 (n=13)	CSM3523 (n=19)	2.4148	0.120194	0.607793		CSM3445 (n=11)	SRCset1 (n=29)	1.81688	0.177685	0.613871		CSM3467 (n=10)	JR076 (n=1)	2.5	0.113846	0.500004		CSM3467 (n=10)	CSM3664 (n=1)	2.53456	0.111378	0.50994
CSM3503 (n=27)	JR074 (n=1)	2.39464	0.121752	0.607793		C16-14 (n=12)	CSM3508 (n=29)	1.81363	0.178074	0.613871		CSM3467 (n=10)	JR077 (n=1)	2.5	0.113846	0.500004		CSM3467 (n=10)	JR066 (n=1)	2.53456	0.111378	0.50994
C16-17 (n=14)	CSM3508 (n=29)	2.33833	0.126224	0.607793		C16-01 (n=12)	CSM3660 (n=1)	1.78571	0.181449	0.613871		CSM3467 (n=10)	JR078 (n=1)	2.5	0.113846	0.500004		CSM3467 (n=10)	JR067 (n=1)	2.53456	0.111378	0.50994
C16-01 (n=12)	CSM3445 (n=11)	2.18182	0.139649	0.607793		C16-01 (n=12)	JR073 (n=1)	1.78571	0.181449	0.613871		CSM3467 (n=10)	JR079 (n=1)	2.5	0.113846	0.500004		CSM3467 (n=10)	JR071 (n=1)	2.53456	0.111378	0.50994
CSM3523 (n=19)	JR070 (n=1)	2.17293	0.140458	0.607793		C16-01 (n=12)	JR080 (n=1)	1.78571	0.181449	0.613871		CSM3522 (n=9)	CSM3664 (n=1)	2.45455	0.117185	0.500004		CSM3467 (n=10)	JR077 (n=1)	2.53456	0.111378	0.50994
CSM3664 (n=1)	SRCmin1 (n=17)	2.08978	0.148287	0.607793		C16-01 (n=12)	JR082 (n=1)	1.78571	0.181449	0.613871		CSM3522 (n=9)	JR066 (n=1)	2.45455	0.117185	0.500004		CSM3467 (n=10)	JR078 (n=1)	2.53456	0.111378	0.50994
JR070 (n=1)	SRCmin1 (n=17)	2.08978	0.148287	0.607793		C16-14 (n=12)	JR066 (n=1)	1.78571	0.181449	0.613871		CSM3522 (n=9)	JR071 (n=1)	2.45455	0.117185	0.500004		CSM3467 (n=10)	JR079 (n=1)	2.53456	0.111378	0.50994
JR074 (n=1)	SRCmin1 (n=17)	2.08978	0.148287	0.607793		JR066 (n=1)	SRCmul1 (n=12)	1.78571	0.181449	0.613871		CSM3522 (n=9)	JR076 (n=1)	2.45455	0.117185	0.500004		CSM3467 (n=10)	JR082 (n=1)	2.53456	0.111378	0.50994
CSM3508 (n=29)	CSM3664 (n=1)	2.08565	0.148689	0.607793		JR070 (n=1)	SRCmul1 (n=12)	1.78571	0.181449	0.613871		CSM3522 (n=9)	JR077 (n=1)	2.45455	0.117185	0.500004		CSM3522 (n=9)	CSM3660 (n=1)	2.51553	0.11273	0.50994
CSM3508 (n=29)	JR074 (n=1)	2.08565	0.148689	0.607793		JR078 (n=1)	SRCmul1 (n=12)	1.78571	0.181449	0.613871		CSM3522 (n=9)	JR078 (n=1)	2.45455	0.117185	0.500004		CSM3522 (n=9)	CSM3664 (n=1)	2.51553	0.11273	0.50994
CSM3660 (n=1)	JR053 (n=29)	2.08565	0.148689	0.607793		JR079 (n=1)	SRCmul1 (n=12)	1.78571	0.181449	0.613871		CSM3522 (n=9)	JR079 (n=1)	2.45455	0.117185	0.500004		CSM3522 (n=9)	JR066 (n=1)	2.51553	0.11273	0.50994
CSM3660 (n=1)	SRCset1 (n=29)	2.08565	0.148689	0.607793		CSM3508 (n=29)	JR053 (n=29)	1.76793	0.183638	0.613871		JR066 (n=1)	SRCset2 (n=9)	2.45455	0.117185	0.500004		CSM3522 (n=9)	JR067 (n=1)	2.51553	0.11273	0.50994
JR053 (n=29)	JR070 (n=1)	2.08565	0.148689	0.607793		CSM3508 (n=29)	CSM3665 (n=1)	1.76529	0.183965	0.613871		CSM3508 (n=29)	JR071 (n=1)	2.4327	0.118828	0.500004		CSM3522 (n=9)	JR071 (n=1)	2.51553	0.11273	0.50994
JR044rn (n=14)	SRCmul1 (n=12)	2.07407	0.149821	0.607793		JR053 (n=29)	JR078 (n=1)	1.76529	0.183965	0.613871		CSM3508 (n=29)	JR077 (n=1)	2.4327	0.118828	0.500004		CSM3522 (n=9)	JR077 (n=1)	2.51553	0.11273	0.50994
C16-01 (n=12)	JR044rn (n=14)	2.07407	0.149821	0.607793		CSM3523 (n=19)	JR053 (n=29)	1.73618	0.187624	0.613871		JR053 (n=29)	JR077 (n=1)	2.4327	0.118828	0.500004		CSM3522 (n=9)	JR078 (n=1)	2.51553	0.11273	0.50994
CSM3445 (n=11)	CSM3490 (n=15)	2.03704	0.153508	0.607793		C15-44 (n=11)	CSM3508 (n=29)	1.73614	0.187628	0.613871		C16-17 (n=14)	SRCmul2 (n=13)	2.4113	0.120462	0.500004		CSM3433 (n=19)	JR071 (n=1)	2.49615	0.114125	0.50994
CSM3503 (n=27)	CSM3664 (n=1)	2.02682	0.154544	0.607793		CSM3467 (n=10)	SRCmin1 (n=17)	1.7042	0.191739	0.613871		CSM3503 (n=27)	JR071 (n=1)	2.39464	0.121752	0.500004		C16-01 (n=12)	C16-03 (n=13)	2.49585	0.114147	0.50994
CSM3503 (n=27)	JR067 (n=1)	2.02682	0.154544	0.607793		C15-44 (n=11)	JR070 (n=1)	1.6993	0.192379	0.613871		CSM3503 (n=27)	JR077 (n=1)	2.39464	0.121752	0.500004		SRCmin1 (n=17)	SRCmul2 (n=13)	2.47139	0.115935	0.50994
C16-15 (n=13)	SRCset1 (n=29)	1.9633	0.161161	0.607793		C15-44 (n=11)	JR078 (n=1)	1.6993	0.192379	0.613871		CSM3523 (n=19)	SRCmin1 (n=17)	2.2655	0.132283	0.500004		CSM3664 (n=1)	SRCset2 (n=9)	2.46951	0.116074	0.50994
JR044rn (n=14)	JR070 (n=1)	1.92857	0.164915	0.607793		C16-02 (n=11)	JR078 (n=1)	1.6993	0.192379	0.613871		C16-01 (n=12)	CSM3445 (n=11)	2.18182	0.139649	0.500004		JR066 (n=1)	SRCset2 (n=9)	2.46951	0.116074	0.50994
JR044rn (n=14)	JR075 (n=1)	1.92857	0.164915	0.607793		CSM3445 (n=11)	JR070 (n=1)	1.6993	0.192379	0.613871		CSM3433 (n=19)	JR079 (n=1)	2.17293	0.140458	0.500004		JR077 (n=1)	SRCset2 (n=9)	2.46951	0.116074	0.50994
CSM3523 (n=19)	SRCmul1 (n=12)	1.90132	0.167931	0.607793		CSM3445 (n=11)	JR078 (n=1)	1.6993	0.192379	0.613871		CSM3523 (n=19)	CSM3665 (n=1)	2.17293	0.140458	0.500004		CSM3664 (n=1)	SRCset1 (n=29)	2.4496	0.117555	0.50994
CSM3503 (n=27)	CSM3522 (n=9)	1.87688	0.17069	0.607793		C15-44 (n=11)	CSM3665 (n=1)	1.6993	0.192379	0.613871		CSM3523 (n=19)	JR065 (n=1)	2.17293	0.140458	0.500004		C16-14 (n=12)	SRCset2 (n=9)	2.44762	0.117703	0.50994
C16-02 (n=11)	CSM3503 (n=27)	1.87128	0.171329	0.607793		C15-44 (n=11)	JR065 (n=1)	1.6993	0.192379	0.613871		CSM3523 (n=19)	JR071 (n=1)	2.17293	0.140458	0.500004		CSM3508 (n=29)	CSM3664 (n=1)	2.44467	0.117925	0.50994
JR070 (n=1)	SRCmul2 (n=13)	1.86154	0.172447	0.607793		C15-44 (n=11)	JR081 (n=1)	1.6993	0.192379	0.613871		CSM3523 (n=19)	JR073 (n=1)	2.17293	0.140458	0.500004		CSM3508 (n=29)	JR071 (n=1)	2.44467	0.117925	0.50994
JR075 (n=1)	SRCmul2 (n=13)	1.86154	0.172447	0.607793		C16-02 (n=11)	JR075 (n=1)	1.6993	0.192379	0.613871		CSM3523 (n=19)	JR074 (n=1)	2.17293	0.140458	0.500004		CSM3467 (n=10)	CSM3503 (n=27)	2.43114	0.118946	0.50994
JR078 (n=1)	SRCmul2 (n=13)	1.86154	0.172447	0.607793		CSM3523 (n=19)	JR078 (n=1)	1.69173	0.193373	0.613871		CSM3523 (n=19)	JR075 (n=1)	2.17293	0.140458	0.500004		C16-01 (n=12)	C16-15 (n=13)	2.41052	0.120522	0.50994
C16-15 (n=13)	SRCmul1 (n=12)	1.84911	0.173887	0.607793		CSM3467 (n=10)	JR044rn (n=14)	1.65943	0.19768	0.613871		CSM3523 (n=19)	JR077 (n=1)	2.17293	0.140458	0.500004		CSM3503 (n=27)	CSM3660 (n=1)	2.40385	0.121037	0.50994
C16-01 (n=12)	C16-03 (n=13)	1.84911	0.173887	0.607793		C16-03 (n=13)	CSM3433 (n=19)	1.65219	0.198661	0.613871		CSM3523 (n=19)	JR080 (n=1)	2.17293	0.140458	0.500004		CSM3503 (n=27)	JR067 (n=1)	2.40385	0.121037	0.50994
C16-01 (n=12)	CSM3665 (n=1)	1.78571	0.181449	0.607793		JR053 (n=29)	SRCset1 (n=29)	1.64604	0.199498	0.613871		CSM3523 (n=19)	JR081 (n=1)	2.17293	0.140458	0.500004		CSM3503 (n=27)	JR071 (n=1)	2.40385	0.121037	0.50994
C16-01 (n=12)	JR073 (n=1)	1.78571	0.181449	0.607793		CSM3433 (n=19)	CSM3490 (n=15)	1.60271	0.20552	0.613871		CSM3522 (n=9)	SRCset1 (n=29)	2.12938	0.144499	0.500004		CSM3503 (n=27)	JR078 (n=1)	2.40385	0.121037	0.50994
C16-01 (n=12)	JR074 (n=1)	1.78571	0.181449	0.607793		CSM3467 (n=10)	CSM3660 (n=1)	1.6	0.205903	0.613871		C16-03 (n=13)	C16-17 (n=14)	2.11931	0.145452	0.500004		CSM3490 (n=15)	JR073 (n=1)	2.36145	0.124367	0.50994
JR070 (n=1)	SRCmul1 (n=12)	1.78571	0.181449	0.607793		CSM3467 (n=10)	CSM3664 (n=1)	1.6	0.205903	0.613871		CSM3665 (n=1)	JR053 (n=29)	2.08565	0.148689	0.500004		CSM3490 (n=15)	JR076 (n=1)	2.36145	0.124367	0.50994
JR078 (n=1)	SRCmul1 (n=12)	1.78571	0.181449	0.607793		CSM3467 (n=10)	JR067 (n=1)	1.6	0.205903	0.613871		JR053 (n=29)	JR078 (n=1)	2.08565	0.148689	0.500004		CSM3490 (n=15)	JR081 (n=1)	2.36145	0.124367	0.50994
C15-44 (n=11)	SRCset2 (n=9)	1.76768	0.18367	0.607793		CSM3467 (n=10)	JR073 (n=1)	1.6	0.205903	0.613871		C16-17 (n=14)	SRCmul1 (n=12)	2.07407	0.149821	0.500004		C16-15 (n=13)	CSM3508 (n=29)	2.32799	0.127066	0.50994
C16-15 (n=13)	CSM3508 (n=29)	1.74123	0.186984	0.607793		CSM3467 (n=10)	JR074 (n=1)	1.6	0.205903	0.613871		CSM3503 (n=27)	JR078 (n=1)	2.02682	0.154544	0.500004		C16-17 (n=14)	CSM3467 (n=10)	2.32378	0.12741	0.50994
C15-44 (n=11)	JR070 (n=1)	1.6993	0.192379	0.607793		CSM3467 (n=10)	JR078 (n=1)	1.6	0.205903	0.613871		CSM3445 (n=11)	SRCmul2 (n=13)	2.01483	0.155769	0.500004		JR044rn (n=14)	JR082 (n=1)	2.29204	0.130039	0.50994
C15-44 (n=11)	JR078 (n=1)	1.6993	0.192379	0.607793		CSM3467 (n=10)	JR080 (n=1)	1.6	0.205903	0.613871		CSM3503 (n=27)	JR053 (n=29)	2.01176	0.156084	0.500004		JR053 (n=29)	JR071 (n=1)	2.27507	0.131469	0.50994
C16-02 (n=11)	JR070 (n=1)	1.6993	0.192379	0.607793		CSM3467 (n=10)	JR082 (n=1)	1.6	0.205903	0.613871		C16-14 (n=12)	SRCmin1 (n=17)	2.00784	0.156488	0.500004		JR071 (n=1)	SRCset1 (n=29)	2.27201	0.131729	0.50994
CSM3445 (n=11)	JR070 (n=1)	1.6993	0.192379	0.607793		JR070 (n=1)	SRCmin1 (n=17)	1.56966	0.210256	0.613871		C16-01 (n=12)	C16-03 (n=13)	2	0.157299	0.500004		CSM3508 (n=29)	CSM3660 (n=1)	2.26744	0.132118	0.50994
CSM3523 (n=19)	JR078 (n=1)	1.69173	0.193373	0.607793		JR078 (n=1)	SRCmin1 (n=17)	1.56966	0.210256	0.613871		CSM3660 (n=1)	JR044rn (n=14)	1.93202	0.164537	0.500004		CSM3508 (n=29)	JR067 (n=1)	2.26744	0.132118	0.50994
CSM3503 (n=27)	JR070 (n=1)	1.68966	0.193646	0.607793		C16-01 (n=12)	CSM3445 (n=11)	1.51515	0.218355	0.613871		CSM3664 (n=1)	JR044rn (n=14)	1.93202	0.164537	0.500004		CSM3508 (n=29)	JR078 (n=1)	2.26744	0.132118	0.50994
C15-44 (n=11)	SRCset1 (n=29)	1.65724	0.197977	0.607793		CSM3522 (n=9)	JR070 (n=1)	1.48485	0.223017	0.613871		JR044rn (n=14)	JR067 (n=1)	1.93202	0.164537	0.500004		CSM3490 (n=15)	CSM3523 (n=19)	2.23221	0.135161	0.50994
JR053 (n=29)	SRCset1 (n=29)	1.64604	0.199498	0.607793		CSM3522 (n=9)	JR075 (n=1)	1.48485	0.223017	0.613871		JR044rn (n=14)	JR070 (n=1)	1.93202	0.164537	0.500004		CSM3433 (n=19)	CSM3660 (n=1)	2.22479	0.135811	0.50994
CSM3467 (n=10)	CSM3664 (n=1)	1.6	0.205903	0.607793		CSM3522 (n=9)	JR078 (n=1)	1.48485	0.223017	0.613871		JR044rn (n=14)	JR071 (n=1)	1.93202	0.164537	0.500004		CSM3433 (n=19)	JR067 (n=1)	2.22479	0.135811	0.50994
CSM3467 (n=10)	CSM3665 (n=1)	1.6	0.205903	0.607793		JR065 (n=1)	SRCset2 (n=9)	1.48485	0.223017	0.613871		JR044rn (n=14)	JR076 (n=1)	1.93202	0.164537	0.500004		CSM3433 (n=19)	JR078 (n=1)	2.22479	0.135811	0.50994
CSM3467 (n=10)	JR065 (n=1)	1.6	0.205903	0.607793		JR081 (n=1)	SRCset2 (n=9)	1.48485	0.223017	0.613871		JR044rn (n=14)	JR077 (n=1)	1.93202	0.164537	0.500004		CSM3433 (n=19)	JR079 (n=1)	2.22479	0.135811	0.50994
CSM3467 (n=10)	JR067 (n=1)	1.6	0.205903	0.607793		C16-14 (n=12)	CSM3433 (n=19)	1.48026	0.223733	0.613871		JR044rn (n=14)	JR078 (n=1)	1.93202	0.164537	0.500004		CSM3433 (n=19)	JR082 (n=1)	2.22479	0.135811	0.50994
CSM3467 (n=10)	JR073 (n=1)	1.6	0.205903	0.607793		CSM3508 (n=29)	JR070 (n=1)	1.47164	0.225088	0.613871		JR044rn (n=14)	JR079 (n=1)	1.93202	0.164537	0.500004		CSM3503 (n=27)	JR079 (n=1)	2.21599	0.136587	0.50994
CSM3467 (n=10)	JR074 (n=1)	1.6	0.205903	0.607793		CSM3508 (n=29)	JR080 (n=1)	1.47164	0.225088	0.613871		C16-17 (n=14)	SRCmin1 (n=17)	1.93015	0.164742	0.500004		C16-03 (n=13)	SRCset1 (n=29)	2.20566	0.137505	0.50994
CSM3467 (n=10)	JR077 (n=1)	1.6	0.205903	0.607793		JR053 (n=29)	JR075 (n=1)	1.47164	0.225088	0.613871		C16-03 (n=13)	CSM3664 (n=1)	1.86154	0.172447	0.500004		C16-17 (n=14)	JR053 (n=29)	2.18943	0.13896	0.50994
CSM3467 (n=10)	JR080 (n=1)	1.6	0.205903	0.607793		JR065 (n=1)	SRCset1 (n=29)	1.47164	0.225088	0.613871		C16-03 (n=13)	JR076 (n=1)	1.86154	0.172447	0.500004		JR044rn (n=14)	SRCmin1 (n=17)	2.16489	0.141194	0.50994
CSM3467 (n=10)	JR082 (n=1)	1.6	0.205903	0.607793		JR081 (n=1)	SRCset1 (n=29)	1.47164	0.225088	0.613871		C16-03 (n=13)	JR078 (n=1)	1.86154	0.172447	0.500004		CSM3522 (n=9)	JR053 (n=29)	2.14606	0.142937	0.50994
JR067 (n=1)	SRCmin1 (n=17)	1.56966	0.210256	0.607793		C16-14 (n=12)	SRCmul1 (n=12)	1.47	0.225346	0.613871		C16-03 (n=13)	JR079 (n=1)	1.86154	0.172447	0.500004		C16-15 (n=13)	CSM3433 (n=19)	2.14039	0.143465	0.50994
JR044rn (n=14)	SRCmin1 (n=17)	1.51418	0.218502	0.607793		JR053 (n=29)	SRCmul2 (n=13)	1.46586	0.226001	0.613871		C16-15 (n=13)	CSM3665 (n=1)	1.86154	0.172447	0.500004		JR077 (n=1)	SRCmin1 (n=17)	2.10499	0.146819	0.50994
CSM3467 (n=10)	JR053 (n=29)	1.49379	0.221629	0.607793		CSM3490 (n=15)	CSM3523 (n=19)	1.43188	0.231458	0.613871		CSM3664 (n=1)	SRCmul2 (n=13)	1.86154	0.172447	0.500004		CSM3467 (n=10)	CSM3508 (n=29)	2.10441	0.146875	0.50994
CSM3522 (n=9)	JR070 (n=1)	1.48485	0.223017	0.607793		CSM3490 (n=15)	JR066 (n=1)	1.42353	0.232823	0.613871		JR071 (n=1)	SRCmul2 (n=13)	1.86154	0.172447	0.500004		CSM3660 (n=1)	JR053 (n=29)	2.10296	0.147014	0.50994
JR067 (n=1)	SRCset2 (n=9)	1.48485	0.223017	0.607793		CSM3490 (n=15)	JR071 (n=1)	1.42353	0.232823	0.613871		JR077 (n=1)	SRCmul2 (n=13)	1.86154	0.172447	0.500004		JR053 (n=29)	JR067 (n=1)	2.10296	0.147014	0.50994
JR053 (n=29)	JR078 (n=1)	1.47164	0.225088	0.607793		CSM3490 (n=15)	JR076 (n=1)	1.42353	0.232823	0.613871		JR078 (n=1)	SRCmul2 (n=13)	1.86154	0.172447	0.500004		JR053 (n=29)	JR078 (n=1)	2.10296	0.147014	0.50994
JR081 (n=1)	SRCset1 (n=29)	1.47164	0.225088	0.607793		CSM3490 (n=15)	JR079 (n=1)	1.42353	0.232823	0.613871		JR079 (n=1)	SRCmul2 (n=13)	1.86154	0.172447	0.500004		CSM3508 (n=29)	JR074 (n=1)	2.09591	0.147694	0.50994
JR082 (n=1)	SRCset1 (n=29)	1.47164	0.225088	0.607793		CSM3503 (n=27)	JR074 (n=1)	1.38314	0.239567	0.613871		C15-44 (n=11)	C16-15 (n=13)	1.85371	0.173353	0.500004		CSM3508 (n=29)	JR075 (n=1)	2.09591	0.147694	0.50994
C16-01 (n=12)	C16-14 (n=12)	1.47	0.225346	0.607793		C15-44 (n=11)	C16-01 (n=12)	1.36742	0.242255	0.613871		C16-01 (n=12)	C16-02 (n=11)	1.83333	0.175734	0.500004		CSM3508 (n=29)	JR079 (n=1)	2.09591	0.147694	0.50994
CSM3522 (n=9)	SRCmul1 (n=12)	1.4596	0.226994	0.607793		C15-44 (n=11)	SRCmul1 (n=12)	1.36742	0.242255	0.613871		CSM3445 (n=11)	SRCmul1 (n=12)	1.83333	0.175734	0.500004		CSM3508 (n=29)	JR080 (n=1)	2.09591	0.147694	0.50994
CSM3445 (n=11)	CSM3467 (n=10)	1.43306	0.231266	0.607793		CSM3445 (n=11)	CSM3490 (n=15)	1.36364	0.242908	0.613871		CSM3433 (n=19)	SRCset1 (n=29)	1.79218	0.180661	0.500004		CSM3508 (n=29)	JR082 (n=1)	2.09591	0.147694	0.50994
CSM3490 (n=15)	JR066 (n=1)	1.42353	0.232823	0.607793		C15-44 (n=11)	SRCset1 (n=29)	1.35997	0.243543	0.613871		C16-01 (n=12)	CSM3664 (n=1)	1.78571	0.181449	0.500004		CSM3445 (n=11)	SRCmin1 (n=17)	2.0658	0.150635	0.50994
CSM3490 (n=15)	JR071 (n=1)	1.42353	0.232823	0.607793		C16-17 (n=14)	JR078 (n=1)	1.33929	0.24716	0.613871		C16-01 (n=12)	JR071 (n=1)	1.78571	0.181449	0.500004		SRCmul2 (n=13)	SRCset1 (n=29)	2.04808	0.152398	0.50994
CSM3490 (n=15)	JR076 (n=1)	1.42353	0.232823	0.607793		C16-01 (n=12)	C16-14 (n=12)	1.33333	0.248213	0.613871		C16-01 (n=12)	JR076 (n=1)	1.78571	0.181449	0.500004		CSM3503 (n=27)	JR074 (n=1)	2.03462	0.153753	0.50994
CSM3490 (n=15)	JR079 (n=1)	1.42353	0.232823	0.607793		CSM3503 (n=27)	CSM3522 (n=9)	1.32432	0.249817	0.613871		C16-01 (n=12)	JR077 (n=1)	1.78571	0.181449	0.500004		CSM3503 (n=27)	JR082 (n=1)	2.03462	0.153753	0.50994
C16-01 (n=12)	C16-17 (n=14)	1.39947	0.236812	0.607793		C15-44 (n=11)	CSM3523 (n=19)	1.30066	0.254092	0.613871		C16-01 (n=12)	JR078 (n=1)	1.78571	0.181449	0.500004		CSM3490 (n=15)	JR077 (n=1)	2.03308	0.153908	0.50994
JR053 (n=29)	SRCmin1 (n=17)	1.37357	0.241199	0.607793		C16-02 (n=11)	CSM3523 (n=19)	1.30066	0.254092	0.613871		C16-01 (n=12)	JR079 (n=1)	1.78571	0.181449	0.500004		C16-01 (n=12)	SRCmul2 (n=13)	2.0085	0.15642	0.50994
CSM3467 (n=10)	JR044rn (n=14)	1.37143	0.241567	0.607793		C16-03 (n=13)	SRCset1 (n=29)	1.27488	0.258854	0.613871		C16-14 (n=12)	JR071 (n=1)	1.78571	0.181449	0.500004		CSM3522 (n=9)	JR079 (n=1)	2	0.157299	0.50994
C16-02 (n=11)	SRCmul1 (n=12)	1.36742	0.242255	0.607793		C16-15 (n=13)	CSM3660 (n=1)	1.24615	0.264288	0.613871		C16-14 (n=12)	JR077 (n=1)	1.78571	0.181449	0.500004		CSM3433 (n=19)	JR074 (n=1)	1.97227	0.160208	0.50994
CSM3445 (n=11)	JR053 (n=29)	1.35997	0.243543	0.607793		C16-15 (n=13)	JR073 (n=1)	1.24615	0.264288	0.613871		C16-14 (n=12)	JR078 (n=1)	1.78571	0.181449	0.500004		CSM3445 (n=11)	JR053 (n=29)	1.95242	0.162326	0.50994
C16-17 (n=14)	JR070 (n=1)	1.33929	0.24716	0.607793		C16-15 (n=13)	JR080 (n=1)	1.24615	0.264288	0.613871		CSM3664 (n=1)	SRCmul1 (n=12)	1.78571	0.181449	0.500004		SRCmul1 (n=12)	SRCmul2 (n=13)	1.94779	0.162825	0.50994
CSM3660 (n=1)	JR044rn (n=14)	1.33929	0.24716	0.607793		C16-15 (n=13)	JR082 (n=1)	1.24615	0.264288	0.613871		JR067 (n=1)	SRCmul1 (n=12)	1.78571	0.181449	0.500004		C16-02 (n=11)	CSM3508 (n=29)	1.94618	0.162999	0.50994
JR044rn (n=14)	JR078 (n=1)	1.33929	0.24716	0.607793		JR071 (n=1)	SRCmul2 (n=13)	1.24615	0.264288	0.613871		JR076 (n=1)	SRCmul1 (n=12)	1.78571	0.181449	0.500004		C15-44 (n=11)	SRCmul1 (n=12)	1.93966	0.163706	0.50994
CSM3445 (n=11)	SRCmin1 (n=17)	1.32823	0.24912	0.607793		JR076 (n=1)	SRCmul2 (n=13)	1.24615	0.264288	0.613871		JR078 (n=1)	SRCmul1 (n=12)	1.78571	0.181449	0.500004		CSM3503 (n=27)	SRCset2 (n=9)	1.93623	0.164078	0.50994
C16-01 (n=12)	JR053 (n=29)	1.31363	0.251739	0.607793		CSM3508 (n=29)	CSM3660 (n=1)	1.20467	0.27239	0.613871		JR079 (n=1)	SRCmul1 (n=12)	1.78571	0.181449	0.500004		C16-14 (n=12)	CSM3522 (n=9)	1.92797	0.164981	0.50994
C16-02 (n=11)	CSM3508 (n=29)	1.29024	0.256004	0.607793		CSM3508 (n=29)	JR073 (n=1)	1.20467	0.27239	0.613871		CSM3508 (n=29)	JR078 (n=1)	1.76529	0.183965	0.500004		C16-17 (n=14)	JR044rn (n=14)	1.90581	0.16743	0.50994
CSM3467 (n=10)	CSM3503 (n=27)	1.27368	0.259077	0.607793		CSM3508 (n=29)	JR082 (n=1)	1.20467	0.27239	0.613871		CSM3508 (n=29)	JR079 (n=1)	1.76529	0.183965	0.500004		CSM3660 (n=1)	SRCmul2 (n=13)	1.87389	0.17103	0.50994
CSM3433 (n=19)	JR078 (n=1)	1.27068	0.25964	0.607793		JR070 (n=1)	SRCset1 (n=29)	1.20467	0.27239	0.613871		CSM3664 (n=1)	SRCset1 (n=29)	1.76529	0.183965	0.500004		CSM3664 (n=1)	SRCmul2 (n=13)	1.87389	0.17103	0.50994
JR076 (n=1)	SRCmul2 (n=13)	1.24615	0.264288	0.607793		C15-44 (n=11)	SRCmul2 (n=13)	1.14881	0.283798	0.613871		JR071 (n=1)	SRCset1 (n=29)	1.76529	0.183965	0.500004		JR067 (n=1)	SRCmul2 (n=13)	1.87389	0.17103	0.50994
JR079 (n=1)	SRCmul2 (n=13)	1.24615	0.264288	0.607793		C16-01 (n=12)	JR070 (n=1)	1.14286	0.285049	0.613871		JR076 (n=1)	SRCset1 (n=29)	1.76529	0.183965	0.500004		JR071 (n=1)	SRCmul2 (n=13)	1.87389	0.17103	0.50994
JR044rn (n=14)	SRCmul2 (n=13)	1.24568	0.264379	0.607793		C16-14 (n=12)	CSM3665 (n=1)	1.14286	0.285049	0.613871		JR077 (n=1)	SRCset1 (n=29)	1.76529	0.183965	0.500004		JR077 (n=1)	SRCmul2 (n=13)	1.87389	0.17103	0.50994
CSM3508 (n=29)	JR070 (n=1)	1.20467	0.27239	0.607793		C16-14 (n=12)	JR065 (n=1)	1.14286	0.285049	0.613871		JR078 (n=1)	SRCset1 (n=29)	1.76529	0.183965	0.500004		JR078 (n=1)	SRCmul2 (n=13)	1.87389	0.17103	0.50994
JR053 (n=29)	JR081 (n=1)	1.20467	0.27239	0.607793		C16-14 (n=12)	JR075 (n=1)	1.14286	0.285049	0.613871		JR079 (n=1)	SRCset1 (n=29)	1.76529	0.183965	0.500004		C15-44 (n=11)	SRCset1 (n=29)	1.86758	0.171753	0.50994
C15-44 (n=11)	CSM3433 (n=19)	1.20435	0.272453	0.607793		C16-14 (n=12)	JR081 (n=1)	1.14286	0.285049	0.613871		CSM3433 (n=19)	CSM3445 (n=11)	1.72295	0.189314	0.500004		C16-03 (n=13)	JR077 (n=1)	1.86564	0.171975	0.50994
C16-02 (n=11)	SRCset1 (n=29)	1.15628	0.282238	0.607793		CSM3664 (n=1)	SRCmul1 (n=12)	1.14286	0.285049	0.613871		C16-17 (n=14)	CSM3490 (n=15)	1.71429	0.19043	0.500004		CSM3664 (n=1)	SRCmin1 (n=17)	1.83559	0.175469	0.50994
C16-01 (n=12)	CSM3664 (n=1)	1.14286	0.285049	0.607793		JR071 (n=1)	SRCmul1 (n=12)	1.14286	0.285049	0.613871		C15-44 (n=11)	JR071 (n=1)	1.6993	0.192379	0.500004		CSM3433 (n=19)	SRCmul2 (n=13)	1.81947	0.177377	0.50994
JR066 (n=1)	SRCmul1 (n=12)	1.14286	0.285049	0.607793		JR075 (n=1)	SRCmul1 (n=12)	1.14286	0.285049	0.613871		C15-44 (n=11)	JR077 (n=1)	1.6993	0.192379	0.500004		C16-03 (n=13)	CSM3433 (n=19)	1.81544	0.177857	0.50994
JR071 (n=1)	SRCmul1 (n=12)	1.14286	0.285049	0.607793		JR076 (n=1)	SRCmul1 (n=12)	1.14286	0.285049	0.613871		C16-02 (n=11)	JR071 (n=1)	1.6993	0.192379	0.500004		C16-01 (n=12)	CSM3660 (n=1)	1.81058	0.178438	0.50994
JR076 (n=1)	SRCmul1 (n=12)	1.14286	0.285049	0.607793		JR077 (n=1)	SRCmul1 (n=12)	1.14286	0.285049	0.613871		C16-02 (n=11)	JR077 (n=1)	1.6993	0.192379	0.500004		C16-01 (n=12)	JR067 (n=1)	1.81058	0.178438	0.50994
JR077 (n=1)	SRCmul1 (n=12)	1.14286	0.285049	0.607793		CSM3660 (n=1)	SRCmin1 (n=17)	1.12384	0.289093	0.613871		CSM3433 (n=19)	CSM3664 (n=1)	1.69173	0.193373	0.500004		C16-01 (n=12)	JR071 (n=1)	1.81058	0.178438	0.50994
JR079 (n=1)	SRCmul1 (n=12)	1.14286	0.285049	0.607793		CSM3665 (n=1)	SRCmin1 (n=17)	1.12384	0.289093	0.613871		CSM3433 (n=19)	CSM3665 (n=1)	1.69173	0.193373	0.500004		C16-01 (n=12)	JR078 (n=1)	1.81058	0.178438	0.50994
JR076 (n=1)	SRCmin1 (n=17)	1.12384	0.289093	0.607793		JR066 (n=1)	SRCmin1 (n=17)	1.12384	0.289093	0.613871		CSM3503 (n=27)	CSM3664 (n=1)	1.68966	0.193646	0.500004		C16-01 (n=12)	JR079 (n=1)	1.81058	0.178438	0.50994
JR077 (n=1)	SRCmin1 (n=17)	1.12384	0.289093	0.607793		JR073 (n=1)	SRCmin1 (n=17)	1.12384	0.289093	0.613871		CSM3503 (n=27)	JR079 (n=1)	1.68966	0.193646	0.500004		C16-01 (n=12)	JR082 (n=1)	1.81058	0.178438	0.50994
JR078 (n=1)	SRCmin1 (n=17)	1.12384	0.289093	0.607793		JR080 (n=1)	SRCmin1 (n=17)	1.12384	0.289093	0.613871		C16-02 (n=11)	CSM3433 (n=19)	1.61182	0.204236	0.500004		C15-44 (n=11)	CSM3433 (n=19)	1.80358	0.179281	0.50994
JR079 (n=1)	SRCmin1 (n=17)	1.12384	0.289093	0.607793		JR082 (n=1)	SRCmin1 (n=17)	1.12384	0.289093	0.613871		CSM3467 (n=10)	CSM3665 (n=1)	1.6	0.205903	0.500004		C16-14 (n=12)	CSM3523 (n=19)	1.79728	0.180042	0.50994
C16-14 (n=12)	CSM3523 (n=19)	1.11184	0.291682	0.607793		CSM3445 (n=11)	CSM3467 (n=10)	1.1157	0.290846	0.613871		CSM3467 (n=10)	JR065 (n=1)	1.6	0.205903	0.500004		C16-03 (n=13)	CSM3467 (n=10)	1.78229	0.181869	0.50994
C16-15 (n=13)	CSM3467 (n=10)	1.11154	0.291748	0.607793		C16-01 (n=12)	C16-03 (n=13)	1.06805	0.301387	0.613871		CSM3467 (n=10)	JR081 (n=1)	1.6	0.205903	0.500004		JR053 (n=29)	JR079 (n=1)	1.78114	0.182009	0.50994
CSM3503 (n=27)	JR077 (n=1)	1.10728	0.292674	0.607793		CSM3467 (n=10)	JR053 (n=29)	1.05931	0.303373	0.613871		CSM3467 (n=10)	JR082 (n=1)	1.6	0.205903	0.500004		CSM3660 (n=1)	SRCset1 (n=29)	1.77875	0.182303	0.50994
C15-44 (n=11)	C16-01 (n=12)	1.0947	0.295433	0.607793		CSM3490 (n=15)	SRCmul1 (n=12)	1.05	0.305507	0.613871		CSM3503 (n=27)	CSM3522 (n=9)	1.58859	0.207528	0.500004		JR067 (n=1)	SRCset1 (n=29)	1.77875	0.182303	0.50994
CSM3445 (n=11)	SRCset2 (n=9)	1.05195	0.305059	0.607793		C15-44 (n=11)	JR066 (n=1)	1.02797	0.310635	0.613871		CSM3445 (n=11)	SRCset1 (n=29)	1.58017	0.208737	0.500004		JR078 (n=1)	SRCset1 (n=29)	1.77875	0.182303	0.50994
C16-14 (n=12)	CSM3490 (n=15)	1.05	0.305507	0.607793		C15-44 (n=11)	JR071 (n=1)	1.02797	0.310635	0.613871		CSM3508 (n=29)	CSM3522 (n=9)	1.57059	0.210122	0.500004		C15-44 (n=11)	C16-01 (n=12)	1.75702	0.184996	0.50994
C15-44 (n=11)	JR066 (n=1)	1.02797	0.310635	0.607793		C15-44 (n=11)	JR076 (n=1)	1.02797	0.310635	0.613871		JR071 (n=1)	SRCmin1 (n=17)	1.56966	0.210256	0.500004		CSM3490 (n=15)	CSM3664 (n=1)	1.73494	0.187781	0.50994
C15-44 (n=11)	JR071 (n=1)	1.02797	0.310635	0.607793		C15-44 (n=11)	JR079 (n=1)	1.02797	0.310635	0.613871		JR077 (n=1)	SRCmin1 (n=17)	1.56966	0.210256	0.500004		CSM3490 (n=15)	JR080 (n=1)	1.73494	0.187781	0.50994
C15-44 (n=11)	JR076 (n=1)	1.02797	0.310635	0.607793		C16-02 (n=11)	JR065 (n=1)	1.02797	0.310635	0.613871		JR078 (n=1)	SRCmin1 (n=17)	1.56966	0.210256	0.500004		C16-17 (n=14)	CSM3445 (n=11)	1.73428	0.187865	0.50994
C15-44 (n=11)	JR079 (n=1)	1.02797	0.310635	0.607793		C16-02 (n=11)	JR081 (n=1)	1.02797	0.310635	0.613871		C16-02 (n=11)	C16-15 (n=13)	1.55161	0.212898	0.500004		C16-14 (n=12)	SRCmul2 (n=13)	1.70874	0.191149	0.50994
C15-44 (n=11)	JR081 (n=1)	1.02797	0.310635	0.607793		CSM3660 (n=1)	CSM3664 (n=1)	1	0.317311	0.613871		CSM3522 (n=9)	SRCmul2 (n=13)	1.5262	0.216684	0.500004		C15-44 (n=11)	CSM3660 (n=1)	1.70526	0.191601	0.50994
C15-44 (n=11)	JR082 (n=1)	1.02797	0.310635	0.607793		CSM3660 (n=1)	CSM3665 (n=1)	1	0.317311	0.613871		C16-14 (n=12)	CSM3445 (n=11)	1.51515	0.218355	0.500004		C15-44 (n=11)	JR067 (n=1)	1.70526	0.191601	0.50994
CSM3445 (n=11)	JR078 (n=1)	1.02797	0.310635	0.607793		CSM3660 (n=1)	JR065 (n=1)	1	0.317311	0.613871		CSM3522 (n=9)	CSM3665 (n=1)	1.48485	0.223017	0.500004		C15-44 (n=11)	JR071 (n=1)	1.70526	0.191601	0.50994
CSM3508 (n=29)	CSM3522 (n=9)	1.02594	0.311115	0.607793		CSM3660 (n=1)	JR066 (n=1)	1	0.317311	0.613871		CSM3522 (n=9)	JR065 (n=1)	1.48485	0.223017	0.500004		C15-44 (n=11)	JR078 (n=1)	1.70526	0.191601	0.50994
CSM3660 (n=1)	CSM3664 (n=1)	1	0.317311	0.607793		CSM3660 (n=1)	JR067 (n=1)	1	0.317311	0.613871		CSM3522 (n=9)	JR067 (n=1)	1.48485	0.223017	0.500004		C16-14 (n=12)	SRCmul1 (n=12)	1.70007	0.192279	0.50994
CSM3660 (n=1)	CSM3665 (n=1)	1	0.317311	0.607793		CSM3660 (n=1)	JR070 (n=1)	1	0.317311	0.613871		CSM3522 (n=9)	JR073 (n=1)	1.48485	0.223017	0.500004		CSM3503 (n=27)	JR075 (n=1)	1.69755	0.192608	0.50994
CSM3660 (n=1)	JR065 (n=1)	1	0.317311	0.607793		CSM3660 (n=1)	JR071 (n=1)	1	0.317311	0.613871		CSM3522 (n=9)	JR074 (n=1)	1.48485	0.223017	0.500004		C16-17 (n=14)	SRCset2 (n=9)	1.67179	0.196019	0.50994
CSM3660 (n=1)	JR066 (n=1)	1	0.317311	0.607793		CSM3660 (n=1)	JR073 (n=1)	1	0.317311	0.613871		CSM3522 (n=9)	JR075 (n=1)	1.48485	0.223017	0.500004		SRCmul1 (n=12)	SRCset2 (n=9)	1.65029	0.198919	0.50994
CSM3660 (n=1)	JR067 (n=1)	1	0.317311	0.607793		CSM3660 (n=1)	JR074 (n=1)	1	0.317311	0.613871		CSM3522 (n=9)	JR080 (n=1)	1.48485	0.223017	0.500004		CSM3508 (n=29)	JR073 (n=1)	1.62525	0.202361	0.50994
CSM3660 (n=1)	JR070 (n=1)	1	0.317311	0.607793		CSM3660 (n=1)	JR075 (n=1)	1	0.317311	0.613871		CSM3522 (n=9)	JR081 (n=1)	1.48485	0.223017	0.500004		CSM3508 (n=29)	JR076 (n=1)	1.62525	0.202361	0.50994
CSM3660 (n=1)	JR071 (n=1)	1	0.317311	0.607793		CSM3660 (n=1)	JR076 (n=1)	1	0.317311	0.613871		CSM3522 (n=9)	JR082 (n=1)	1.48485	0.223017	0.500004		CSM3508 (n=29)	JR081 (n=1)	1.62525	0.202361	0.50994
CSM3660 (n=1)	JR073 (n=1)	1	0.317311	0.607793		CSM3660 (n=1)	JR077 (n=1)	1	0.317311	0.613871		CSM3508 (n=29)	CSM3664 (n=1)	1.47164	0.225088	0.500004		C16-02 (n=11)	CSM3503 (n=27)	1.61997	0.203097	0.50994
CSM3660 (n=1)	JR074 (n=1)	1	0.317311	0.607793		CSM3660 (n=1)	JR078 (n=1)	1	0.317311	0.613871		CSM3508 (n=29)	JR076 (n=1)	1.47164	0.225088	0.500004		C15-44 (n=11)	JR044rn (n=14)	1.59894	0.206053	0.50994
CSM3660 (n=1)	JR075 (n=1)	1	0.317311	0.607793		CSM3660 (n=1)	JR079 (n=1)	1	0.317311	0.613871		CSM3664 (n=1)	JR053 (n=29)	1.47164	0.225088	0.500004		C16-17 (n=14)	CSM3522 (n=9)	1.59281	0.206925	0.50994
CSM3660 (n=1)	JR076 (n=1)	1	0.317311	0.607793		CSM3660 (n=1)	JR080 (n=1)	1	0.317311	0.613871		JR053 (n=29)	JR076 (n=1)	1.47164	0.225088	0.500004		CSM3660 (n=1)	SRCmin1 (n=17)	1.58108	0.208605	0.50994
CSM3660 (n=1)	JR077 (n=1)	1	0.317311	0.607793		CSM3660 (n=1)	JR081 (n=1)	1	0.317311	0.613871		JR053 (n=29)	JR079 (n=1)	1.47164	0.225088	0.500004		JR067 (n=1)	SRCmin1 (n=17)	1.58108	0.208605	0.50994
CSM3660 (n=1)	JR078 (n=1)	1	0.317311	0.607793		CSM3660 (n=1)	JR082 (n=1)	1	0.317311	0.613871		C16-02 (n=11)	JR044rn (n=14)	1.45111	0.22835	0.500004		JR071 (n=1)	SRCmin1 (n=17)	1.58108	0.208605	0.50994
CSM3660 (n=1)	JR079 (n=1)	1	0.317311	0.607793		CSM3664 (n=1)	CSM3665 (n=1)	1	0.317311	0.613871		C16-03 (n=13)	SRCmul1 (n=12)	1.43195	0.231446	0.500004		JR078 (n=1)	SRCmin1 (n=17)	1.58108	0.208605	0.50994
CSM3660 (n=1)	JR080 (n=1)	1	0.317311	0.607793		CSM3664 (n=1)	JR065 (n=1)	1	0.317311	0.613871		C16-02 (n=11)	SRCset1 (n=29)	1.43153	0.231515	0.500004		JR079 (n=1)	SRCmin1 (n=17)	1.58108	0.208605	0.50994
CSM3660 (n=1)	JR081 (n=1)	1	0.317311	0.607793		CSM3664 (n=1)	JR066 (n=1)	1	0.317311	0.613871		CSM3490 (n=15)	JR067 (n=1)	1.42353	0.232823	0.500004		JR082 (n=1)	SRCmin1 (n=17)	1.58108	0.208605	0.50994
CSM3660 (n=1)	JR082 (n=1)	1	0.317311	0.607793		CSM3664 (n=1)	JR067 (n=1)	1	0.317311	0.613871		CSM3490 (n=15)	JR071 (n=1)	1.42353	0.232823	0.500004		C16-03 (n=13)	C16-14 (n=12)	1.56931	0.210307	0.50994
CSM3664 (n=1)	CSM3665 (n=1)	1	0.317311	0.607793		CSM3664 (n=1)	JR070 (n=1)	1	0.317311	0.613871		CSM3490 (n=15)	JR077 (n=1)	1.42353	0.232823	0.500004		JR053 (n=29)	SRCset1 (n=29)	1.55588	0.212269	0.50994
CSM3664 (n=1)	JR065 (n=1)	1	0.317311	0.607793		CSM3664 (n=1)	JR071 (n=1)	1	0.317311	0.613871		CSM3467 (n=10)	JR053 (n=29)	1.41621	0.234029	0.500004		C16-03 (n=13)	CSM3664 (n=1)	1.54525	0.213837	0.50994
CSM3664 (n=1)	JR066 (n=1)	1	0.317311	0.607793		CSM3664 (n=1)	JR073 (n=1)	1	0.317311	0.613871		CSM3503 (n=27)	JR076 (n=1)	1.38314	0.239567	0.500004		C16-17 (n=14)	SRCmul1 (n=12)	1.52904	0.216257	0.50994
CSM3664 (n=1)	JR067 (n=1)	1	0.317311	0.607793		CSM3664 (n=1)	JR074 (n=1)	1	0.317311	0.613871		C16-03 (n=13)	CSM3433 (n=19)	1.36953	0.241893	0.500004		CSM3522 (n=9)	CSM3665 (n=1)	1.52174	0.217357	0.50994
CSM3664 (n=1)	JR070 (n=1)	1	0.317311	0.607793		CSM3664 (n=1)	JR075 (n=1)	1	0.317311	0.613871		C16-01 (n=12)	JR053 (n=29)	1.31363	0.251739	0.500004		CSM3522 (n=9)	JR065 (n=1)	1.52174	0.217357	0.50994
CSM3664 (n=1)	JR071 (n=1)	1	0.317311	0.607793		CSM3664 (n=1)	JR076 (n=1)	1	0.317311	0.613871		C16-03 (n=13)	SRCset1 (n=29)	1.27488	0.258854	0.500004		CSM3522 (n=9)	JR070 (n=1)	1.52174	0.217357	0.50994
CSM3664 (n=1)	JR073 (n=1)	1	0.317311	0.607793		CSM3664 (n=1)	JR077 (n=1)	1	0.317311	0.613871		CSM3433 (n=19)	CSM3660 (n=1)	1.27068	0.25964	0.500004		CSM3433 (n=19)	JR075 (n=1)	1.51002	0.219137	0.50994
CSM3664 (n=1)	JR074 (n=1)	1	0.317311	0.607793		CSM3664 (n=1)	JR078 (n=1)	1	0.317311	0.613871		CSM3433 (n=19)	JR067 (n=1)	1.27068	0.25964	0.500004		C16-14 (n=12)	C16-15 (n=13)	1.50298	0.220213	0.50994
CSM3664 (n=1)	JR075 (n=1)	1	0.317311	0.607793		CSM3664 (n=1)	JR079 (n=1)	1	0.317311	0.613871		CSM3433 (n=19)	JR070 (n=1)	1.27068	0.25964	0.500004		JR079 (n=1)	SRCmul1 (n=12)	1.5	0.220671	0.50994
CSM3664 (n=1)	JR076 (n=1)	1	0.317311	0.607793		CSM3664 (n=1)	JR080 (n=1)	1	0.317311	0.613871		CSM3433 (n=19)	JR076 (n=1)	1.27068	0.25964	0.500004		JR071 (n=1)	SRCset2 (n=9)	1.4939	0.221612	0.50994
CSM3664 (n=1)	JR077 (n=1)	1	0.317311	0.607793		CSM3664 (n=1)	JR081 (n=1)	1	0.317311	0.613871		CSM3523 (n=19)	JR078 (n=1)	1.27068	0.25964	0.500004		JR053 (n=29)	JR082 (n=1)	1.48385	0.223173	0.50994
CSM3664 (n=1)	JR078 (n=1)	1	0.317311	0.607793		CSM3664 (n=1)	JR082 (n=1)	1	0.317311	0.613871		C16-15 (n=13)	CSM3660 (n=1)	1.24615	0.264288	0.500004		JR070 (n=1)	SRCmul1 (n=12)	1.47893	0.223942	0.50994
CSM3664 (n=1)	JR079 (n=1)	1	0.317311	0.607793		CSM3665 (n=1)	JR065 (n=1)	1	0.317311	0.613871		C16-15 (n=13)	JR065 (n=1)	1.24615	0.264288	0.500004		CSM3490 (n=15)	JR074 (n=1)	1.45564	0.227625	0.50994
CSM3664 (n=1)	JR080 (n=1)	1	0.317311	0.607793		CSM3665 (n=1)	JR066 (n=1)	1	0.317311	0.613871		C16-15 (n=13)	JR070 (n=1)	1.24615	0.264288	0.500004		CSM3490 (n=15)	JR075 (n=1)	1.45564	0.227625	0.50994
CSM3664 (n=1)	JR081 (n=1)	1	0.317311	0.607793		CSM3665 (n=1)	JR067 (n=1)	1	0.317311	0.613871		C16-15 (n=13)	JR071 (n=1)	1.24615	0.264288	0.500004		C16-01 (n=12)	C16-02 (n=11)	1.44893	0.228699	0.50994
CSM3664 (n=1)	JR082 (n=1)	1	0.317311	0.607793		CSM3665 (n=1)	JR070 (n=1)	1	0.317311	0.613871		C16-15 (n=13)	JR073 (n=1)	1.24615	0.264288	0.500004		CSM3467 (n=10)	SRCmin1 (n=17)	1.40078	0.236593	0.50994
CSM3665 (n=1)	JR065 (n=1)	1	0.317311	0.607793		CSM3665 (n=1)	JR071 (n=1)	1	0.317311	0.613871		C16-15 (n=13)	JR074 (n=1)	1.24615	0.264288	0.500004		CSM3503 (n=27)	JR080 (n=1)	1.38846	0.238665	0.50994
CSM3665 (n=1)	JR066 (n=1)	1	0.317311	0.607793		CSM3665 (n=1)	JR073 (n=1)	1	0.317311	0.613871		C16-15 (n=13)	JR075 (n=1)	1.24615	0.264288	0.500004		C15-44 (n=11)	C16-17 (n=14)	1.38803	0.238737	0.50994
CSM3665 (n=1)	JR067 (n=1)	1	0.317311	0.607793		CSM3665 (n=1)	JR074 (n=1)	1	0.317311	0.613871		C16-15 (n=13)	JR080 (n=1)	1.24615	0.264288	0.500004		C16-14 (n=12)	CSM3445 (n=11)	1.37695	0.240622	0.50994
CSM3665 (n=1)	JR070 (n=1)	1	0.317311	0.607793		CSM3665 (n=1)	JR075 (n=1)	1	0.317311	0.613871		C16-15 (n=13)	JR081 (n=1)	1.24615	0.264288	0.500004		CSM3508 (n=29)	SRCset2 (n=9)	1.36789	0.242174	0.50994
CSM3665 (n=1)	JR071 (n=1)	1	0.317311	0.607793		CSM3665 (n=1)	JR076 (n=1)	1	0.317311	0.613871		C16-15 (n=13)	JR082 (n=1)	1.24615	0.264288	0.500004		C16-02 (n=11)	CSM3433 (n=19)	1.3608	0.243398	0.50994
CSM3665 (n=1)	JR073 (n=1)	1	0.317311	0.607793		CSM3665 (n=1)	JR077 (n=1)	1	0.317311	0.613871		JR067 (n=1)	SRCmul2 (n=13)	1.24615	0.264288	0.500004		C16-03 (n=13)	JR044rn (n=14)	1.36009	0.243521	0.50994
CSM3665 (n=1)	JR074 (n=1)	1	0.317311	0.607793		CSM3665 (n=1)	JR078 (n=1)	1	0.317311	0.613871		JR076 (n=1)	SRCmul2 (n=13)	1.24615	0.264288	0.500004		C16-17 (n=14)	JR077 (n=1)	1.35379	0.244617	0.50994
CSM3665 (n=1)	JR075 (n=1)	1	0.317311	0.607793		CSM3665 (n=1)	JR079 (n=1)	1	0.317311	0.613871		JR044rn (n=14)	SRCmul2 (n=13)	1.24606	0.264306	0.500004		C15-44 (n=11)	JR079 (n=1)	1.35211	0.244909	0.50994
CSM3665 (n=1)	JR076 (n=1)	1	0.317311	0.607793		CSM3665 (n=1)	JR080 (n=1)	1	0.317311	0.613871		CSM3508 (n=29)	JR044rn (n=14)	1.24214	0.265058	0.500004		JR074 (n=1)	SRCmin1 (n=17)	1.3486	0.245524	0.50994
CSM3665 (n=1)	JR077 (n=1)	1	0.317311	0.607793		CSM3665 (n=1)	JR081 (n=1)	1	0.317311	0.613871		C16-03 (n=13)	SRCmul2 (n=13)	1.21565	0.270217	0.500004		JR079 (n=1)	SRCset1 (n=29)	1.34439	0.246262	0.50994
CSM3665 (n=1)	JR078 (n=1)	1	0.317311	0.607793		CSM3665 (n=1)	JR082 (n=1)	1	0.317311	0.613871		C16-03 (n=13)	CSM3522 (n=9)	1.21405	0.270532	0.500004		C16-03 (n=13)	SRCmin1 (n=17)	1.32936	0.24892	0.50994
CSM3665 (n=1)	JR079 (n=1)	1	0.317311	0.607793		JR065 (n=1)	JR066 (n=1)	1	0.317311	0.613871		JR053 (n=29)	JR065 (n=1)	1.20467	0.27239	0.500004		CSM3433 (n=19)	SRCmin1 (n=17)	1.2746	0.258905	0.50994
CSM3665 (n=1)	JR080 (n=1)	1	0.317311	0.607793		JR065 (n=1)	JR067 (n=1)	1	0.317311	0.613871		JR053 (n=29)	JR081 (n=1)	1.20467	0.27239	0.500004		JR079 (n=1)	SRCmul2 (n=13)	1.26281	0.261121	0.50994
CSM3665 (n=1)	JR081 (n=1)	1	0.317311	0.607793		JR065 (n=1)	JR070 (n=1)	1	0.317311	0.613871		C15-44 (n=11)	CSM3523 (n=19)	1.20435	0.272453	0.500004		CSM3503 (n=27)	JR073 (n=1)	1.2465	0.264223	0.50994
CSM3665 (n=1)	JR082 (n=1)	1	0.317311	0.607793		JR065 (n=1)	JR071 (n=1)	1	0.317311	0.613871		CSM3433 (n=19)	JR044rn (n=14)	1.19436	0.274452	0.500004		CSM3503 (n=27)	JR076 (n=1)	1.2465	0.264223	0.50994
JR065 (n=1)	JR066 (n=1)	1	0.317311	0.607793		JR065 (n=1)	JR073 (n=1)	1	0.317311	0.613871		C16-14 (n=12)	C16-15 (n=13)	1.18343	0.276658	0.500004		CSM3503 (n=27)	JR081 (n=1)	1.2465	0.264223	0.50994
JR065 (n=1)	JR067 (n=1)	1	0.317311	0.607793		JR065 (n=1)	JR074 (n=1)	1	0.317311	0.613871		CSM3445 (n=11)	CSM3503 (n=27)	1.16265	0.280916	0.500004		C16-17 (n=14)	SRCmin1 (n=17)	1.23929	0.265608	0.50994
JR065 (n=1)	JR070 (n=1)	1	0.317311	0.607793		JR065 (n=1)	JR075 (n=1)	1	0.317311	0.613871		CSM3445 (n=11)	CSM3508 (n=29)	1.15628	0.282238	0.500004		CSM3445 (n=11)	CSM3522 (n=9)	1.22741	0.267912	0.50994
JR065 (n=1)	JR071 (n=1)	1	0.317311	0.607793		JR065 (n=1)	JR076 (n=1)	1	0.317311	0.613871		C16-01 (n=12)	CSM3660 (n=1)	1.14286	0.285049	0.500004		JR044rn (n=14)	SRCmul2 (n=13)	1.20165	0.272992	0.50994
JR065 (n=1)	JR073 (n=1)	1	0.317311	0.607793		JR065 (n=1)	JR077 (n=1)	1	0.317311	0.613871		C16-01 (n=12)	JR067 (n=1)	1.14286	0.285049	0.500004		C16-01 (n=12)	JR074 (n=1)	1.16854	0.279702	0.50994
JR065 (n=1)	JR074 (n=1)	1	0.317311	0.607793		JR065 (n=1)	JR078 (n=1)	1	0.317311	0.613871		C16-01 (n=12)	JR070 (n=1)	1.14286	0.285049	0.500004		CSM3665 (n=1)	SRCmul1 (n=12)	1.16527	0.280376	0.50994
JR065 (n=1)	JR075 (n=1)	1	0.317311	0.607793		JR065 (n=1)	JR079 (n=1)	1	0.317311	0.613871		C16-01 (n=12)	JR082 (n=1)	1.14286	0.285049	0.500004		JR065 (n=1)	SRCmul1 (n=12)	1.16527	0.280376	0.50994
JR065 (n=1)	JR076 (n=1)	1	0.317311	0.607793		JR065 (n=1)	JR080 (n=1)	1	0.317311	0.613871		C16-14 (n=12)	CSM3660 (n=1)	1.14286	0.285049	0.500004		JR073 (n=1)	SRCmul1 (n=12)	1.16527	0.280376	0.50994
JR065 (n=1)	JR077 (n=1)	1	0.317311	0.607793		JR065 (n=1)	JR081 (n=1)	1	0.317311	0.613871		C16-14 (n=12)	CSM3665 (n=1)	1.14286	0.285049	0.500004		JR075 (n=1)	SRCmul1 (n=12)	1.16527	0.280376	0.50994
JR065 (n=1)	JR078 (n=1)	1	0.317311	0.607793		JR065 (n=1)	JR082 (n=1)	1	0.317311	0.613871		C16-14 (n=12)	JR065 (n=1)	1.14286	0.285049	0.500004		JR076 (n=1)	SRCmul1 (n=12)	1.16527	0.280376	0.50994
JR065 (n=1)	JR079 (n=1)	1	0.317311	0.607793		JR066 (n=1)	JR067 (n=1)	1	0.317311	0.613871		C16-14 (n=12)	JR070 (n=1)	1.14286	0.285049	0.500004		JR080 (n=1)	SRCmul1 (n=12)	1.16527	0.280376	0.50994
JR065 (n=1)	JR080 (n=1)	1	0.317311	0.607793		JR066 (n=1)	JR070 (n=1)	1	0.317311	0.613871		C16-14 (n=12)	JR073 (n=1)	1.14286	0.285049	0.500004		JR081 (n=1)	SRCmul1 (n=12)	1.16527	0.280376	0.50994
JR065 (n=1)	JR081 (n=1)	1	0.317311	0.607793		JR066 (n=1)	JR071 (n=1)	1	0.317311	0.613871		C16-14 (n=12)	JR074 (n=1)	1.14286	0.285049	0.500004		C16-14 (n=12)	JR070 (n=1)	1.14601	0.284387	0.50994
JR065 (n=1)	JR082 (n=1)	1	0.317311	0.607793		JR066 (n=1)	JR073 (n=1)	1	0.317311	0.613871		C16-14 (n=12)	JR075 (n=1)	1.14286	0.285049	0.500004		C16-02 (n=11)	SRCset1 (n=29)	1.12838	0.28812	0.50994
JR066 (n=1)	JR067 (n=1)	1	0.317311	0.607793		JR066 (n=1)	JR074 (n=1)	1	0.317311	0.613871		C16-14 (n=12)	JR079 (n=1)	1.14286	0.285049	0.500004		CSM3522 (n=9)	JR082 (n=1)	1.125	0.288844	0.50994
JR066 (n=1)	JR070 (n=1)	1	0.317311	0.607793		JR066 (n=1)	JR075 (n=1)	1	0.317311	0.613871		C16-14 (n=12)	JR080 (n=1)	1.14286	0.285049	0.500004		CSM3433 (n=19)	JR080 (n=1)	1.1094	0.292213	0.50994
JR066 (n=1)	JR071 (n=1)	1	0.317311	0.607793		JR066 (n=1)	JR076 (n=1)	1	0.317311	0.613871		C16-14 (n=12)	JR081 (n=1)	1.14286	0.285049	0.500004		CSM3503 (n=27)	SRCset1 (n=29)	1.10621	0.292907	0.50994
JR066 (n=1)	JR073 (n=1)	1	0.317311	0.607793		JR066 (n=1)	JR077 (n=1)	1	0.317311	0.613871		C16-14 (n=12)	JR082 (n=1)	1.14286	0.285049	0.500004		CSM3660 (n=1)	SRCset2 (n=9)	1.10429	0.293326	0.50994
JR066 (n=1)	JR074 (n=1)	1	0.317311	0.607793		JR066 (n=1)	JR078 (n=1)	1	0.317311	0.613871		CSM3660 (n=1)	SRCmul1 (n=12)	1.14286	0.285049	0.500004		JR067 (n=1)	SRCset2 (n=9)	1.10429	0.293326	0.50994
JR066 (n=1)	JR075 (n=1)	1	0.317311	0.607793		JR066 (n=1)	JR079 (n=1)	1	0.317311	0.613871		CSM3664 (n=1)	SRCmin1 (n=17)	1.12384	0.289093	0.500004		JR078 (n=1)	SRCset2 (n=9)	1.10429	0.293326	0.50994
JR066 (n=1)	JR076 (n=1)	1	0.317311	0.607793		JR066 (n=1)	JR080 (n=1)	1	0.317311	0.613871		JR076 (n=1)	SRCmin1 (n=17)	1.12384	0.289093	0.500004		JR053 (n=29)	JR074 (n=1)	1.09042	0.296378	0.50994
JR066 (n=1)	JR077 (n=1)	1	0.317311	0.607793		JR066 (n=1)	JR081 (n=1)	1	0.317311	0.613871		JR079 (n=1)	SRCmin1 (n=17)	1.12384	0.289093	0.500004		JR082 (n=1)	SRCset1 (n=29)	1.08895	0.296703	0.50994
JR066 (n=1)	JR078 (n=1)	1	0.317311	0.607793		JR066 (n=1)	JR082 (n=1)	1	0.317311	0.613871		C16-03 (n=13)	CSM3503 (n=27)	1.1109	0.291886	0.500004		C16-01 (n=12)	JR053 (n=29)	1.07029	0.300881	0.50994
JR066 (n=1)	JR079 (n=1)	1	0.317311	0.607793		JR067 (n=1)	JR070 (n=1)	1	0.317311	0.613871		SRCset1 (n=29)	SRCset2 (n=9)	1.09667	0.294998	0.500004		CSM3445 (n=11)	JR071 (n=1)	1.05	0.305507	0.50994
JR066 (n=1)	JR080 (n=1)	1	0.317311	0.607793		JR067 (n=1)	JR071 (n=1)	1	0.317311	0.613871		CSM3433 (n=19)	JR053 (n=29)	1.08904	0.296684	0.500004		C15-44 (n=11)	JR070 (n=1)	1.04255	0.307228	0.50994
JR066 (n=1)	JR081 (n=1)	1	0.317311	0.607793		JR067 (n=1)	JR073 (n=1)	1	0.317311	0.613871		CSM3445 (n=11)	CSM3522 (n=9)	1.05195	0.305059	0.500004		C16-15 (n=13)	CSM3490 (n=15)	1.03356	0.309324	0.50994
JR066 (n=1)	JR082 (n=1)	1	0.317311	0.607793		JR067 (n=1)	JR074 (n=1)	1	0.317311	0.613871		C15-44 (n=11)	SRCset1 (n=29)	1.02967	0.310237	0.500004		C16-02 (n=11)	CSM3660 (n=1)	1.03158	0.309788	0.50994
JR067 (n=1)	JR070 (n=1)	1	0.317311	0.607793		JR067 (n=1)	JR075 (n=1)	1	0.317311	0.613871		C15-44 (n=11)	CSM3664 (n=1)	1.02797	0.310635	0.500004		C16-02 (n=11)	CSM3664 (n=1)	1.03158	0.309788	0.50994
JR067 (n=1)	JR071 (n=1)	1	0.317311	0.607793		JR067 (n=1)	JR076 (n=1)	1	0.317311	0.613871		C15-44 (n=11)	JR076 (n=1)	1.02797	0.310635	0.500004		C16-02 (n=11)	JR067 (n=1)	1.03158	0.309788	0.50994
JR067 (n=1)	JR073 (n=1)	1	0.317311	0.607793		JR067 (n=1)	JR077 (n=1)	1	0.317311	0.613871		C15-44 (n=11)	JR078 (n=1)	1.02797	0.310635	0.500004		C16-02 (n=11)	JR071 (n=1)	1.03158	0.309788	0.50994
JR067 (n=1)	JR074 (n=1)	1	0.317311	0.607793		JR067 (n=1)	JR078 (n=1)	1	0.317311	0.613871		C15-44 (n=11)	JR079 (n=1)	1.02797	0.310635	0.500004		C16-02 (n=11)	JR077 (n=1)	1.03158	0.309788	0.50994
JR067 (n=1)	JR075 (n=1)	1	0.317311	0.607793		JR067 (n=1)	JR079 (n=1)	1	0.317311	0.613871		C16-02 (n=11)	CSM3664 (n=1)	1.02797	0.310635	0.500004		C16-02 (n=11)	JR078 (n=1)	1.03158	0.309788	0.50994
JR067 (n=1)	JR076 (n=1)	1	0.317311	0.607793		JR067 (n=1)	JR080 (n=1)	1	0.317311	0.613871		C16-02 (n=11)	JR076 (n=1)	1.02797	0.310635	0.500004		C16-02 (n=11)	C16-17 (n=14)	1.02849	0.310513	0.50994
JR067 (n=1)	JR077 (n=1)	1	0.317311	0.607793		JR067 (n=1)	JR081 (n=1)	1	0.317311	0.613871		C16-02 (n=11)	JR078 (n=1)	1.02797	0.310635	0.500004		CSM3660 (n=1)	CSM3664 (n=1)	1	0.317311	0.50994
JR067 (n=1)	JR078 (n=1)	1	0.317311	0.607793		JR067 (n=1)	JR082 (n=1)	1	0.317311	0.613871		C16-02 (n=11)	JR079 (n=1)	1.02797	0.310635	0.500004		CSM3660 (n=1)	CSM3665 (n=1)	1	0.317311	0.50994
JR067 (n=1)	JR079 (n=1)	1	0.317311	0.607793		JR070 (n=1)	JR071 (n=1)	1	0.317311	0.613871		CSM3445 (n=11)	CSM3665 (n=1)	1.02797	0.310635	0.500004		CSM3660 (n=1)	JR065 (n=1)	1	0.317311	0.50994
JR067 (n=1)	JR080 (n=1)	1	0.317311	0.607793		JR070 (n=1)	JR073 (n=1)	1	0.317311	0.613871		CSM3445 (n=11)	JR065 (n=1)	1.02797	0.310635	0.500004		CSM3660 (n=1)	JR066 (n=1)	1	0.317311	0.50994
JR067 (n=1)	JR081 (n=1)	1	0.317311	0.607793		JR070 (n=1)	JR074 (n=1)	1	0.317311	0.613871		CSM3445 (n=11)	JR081 (n=1)	1.02797	0.310635	0.500004		CSM3660 (n=1)	JR070 (n=1)	1	0.317311	0.50994
JR067 (n=1)	JR082 (n=1)	1	0.317311	0.607793		JR070 (n=1)	JR075 (n=1)	1	0.317311	0.613871		CSM3445 (n=11)	SRCmin1 (n=17)	1.02287	0.31184	0.500004		CSM3660 (n=1)	JR071 (n=1)	1	0.317311	0.50994
JR070 (n=1)	JR071 (n=1)	1	0.317311	0.607793		JR070 (n=1)	JR076 (n=1)	1	0.317311	0.613871		CSM3503 (n=27)	SRCset2 (n=9)	1.00934	0.31506	0.500004		CSM3660 (n=1)	JR073 (n=1)	1	0.317311	0.50994
JR070 (n=1)	JR073 (n=1)	1	0.317311	0.607793		JR070 (n=1)	JR077 (n=1)	1	0.317311	0.613871		CSM3660 (n=1)	CSM3664 (n=1)	1	0.317311	0.500004		CSM3660 (n=1)	JR074 (n=1)	1	0.317311	0.50994
JR070 (n=1)	JR074 (n=1)	1	0.317311	0.607793		JR070 (n=1)	JR078 (n=1)	1	0.317311	0.613871		CSM3660 (n=1)	CSM3665 (n=1)	1	0.317311	0.500004		CSM3660 (n=1)	JR075 (n=1)	1	0.317311	0.50994
JR070 (n=1)	JR075 (n=1)	1	0.317311	0.607793		JR070 (n=1)	JR079 (n=1)	1	0.317311	0.613871		CSM3660 (n=1)	JR065 (n=1)	1	0.317311	0.500004		CSM3660 (n=1)	JR076 (n=1)	1	0.317311	0.50994
JR070 (n=1)	JR076 (n=1)	1	0.317311	0.607793		JR070 (n=1)	JR080 (n=1)	1	0.317311	0.613871		CSM3660 (n=1)	JR066 (n=1)	1	0.317311	0.500004		CSM3660 (n=1)	JR077 (n=1)	1	0.317311	0.50994
JR070 (n=1)	JR077 (n=1)	1	0.317311	0.607793		JR070 (n=1)	JR081 (n=1)	1	0.317311	0.613871		CSM3660 (n=1)	JR067 (n=1)	1	0.317311	0.500004		CSM3660 (n=1)	JR079 (n=1)	1	0.317311	0.50994
JR070 (n=1)	JR078 (n=1)	1	0.317311	0.607793		JR070 (n=1)	JR082 (n=1)	1	0.317311	0.613871		CSM3660 (n=1)	JR070 (n=1)	1	0.317311	0.500004		CSM3660 (n=1)	JR080 (n=1)	1	0.317311	0.50994
JR070 (n=1)	JR079 (n=1)	1	0.317311	0.607793		JR071 (n=1)	JR073 (n=1)	1	0.317311	0.613871		CSM3660 (n=1)	JR071 (n=1)	1	0.317311	0.500004		CSM3660 (n=1)	JR081 (n=1)	1	0.317311	0.50994
JR070 (n=1)	JR080 (n=1)	1	0.317311	0.607793		JR071 (n=1)	JR074 (n=1)	1	0.317311	0.613871		CSM3660 (n=1)	JR073 (n=1)	1	0.317311	0.500004		CSM3660 (n=1)	JR082 (n=1)	1	0.317311	0.50994
JR070 (n=1)	JR081 (n=1)	1	0.317311	0.607793		JR071 (n=1)	JR075 (n=1)	1	0.317311	0.613871		CSM3660 (n=1)	JR074 (n=1)	1	0.317311	0.500004		CSM3664 (n=1)	CSM3665 (n=1)	1	0.317311	0.50994
JR070 (n=1)	JR082 (n=1)	1	0.317311	0.607793		JR071 (n=1)	JR076 (n=1)	1	0.317311	0.613871		CSM3660 (n=1)	JR075 (n=1)	1	0.317311	0.500004		CSM3664 (n=1)	JR065 (n=1)	1	0.317311	0.50994
JR071 (n=1)	JR073 (n=1)	1	0.317311	0.607793		JR071 (n=1)	JR077 (n=1)	1	0.317311	0.613871		CSM3660 (n=1)	JR076 (n=1)	1	0.317311	0.500004		CSM3664 (n=1)	JR066 (n=1)	1	0.317311	0.50994
JR071 (n=1)	JR074 (n=1)	1	0.317311	0.607793		JR071 (n=1)	JR078 (n=1)	1	0.317311	0.613871		CSM3660 (n=1)	JR077 (n=1)	1	0.317311	0.500004		CSM3664 (n=1)	JR067 (n=1)	1	0.317311	0.50994
JR071 (n=1)	JR075 (n=1)	1	0.317311	0.607793		JR071 (n=1)	JR079 (n=1)	1	0.317311	0.613871		CSM3660 (n=1)	JR078 (n=1)	1	0.317311	0.500004		CSM3664 (n=1)	JR070 (n=1)	1	0.317311	0.50994
JR071 (n=1)	JR076 (n=1)	1	0.317311	0.607793		JR071 (n=1)	JR080 (n=1)	1	0.317311	0.613871		CSM3660 (n=1)	JR079 (n=1)	1	0.317311	0.500004		CSM3664 (n=1)	JR071 (n=1)	1	0.317311	0.50994
JR071 (n=1)	JR077 (n=1)	1	0.317311	0.607793		JR071 (n=1)	JR081 (n=1)	1	0.317311	0.613871		CSM3660 (n=1)	JR080 (n=1)	1	0.317311	0.500004		CSM3664 (n=1)	JR073 (n=1)	1	0.317311	0.50994
JR071 (n=1)	JR078 (n=1)	1	0.317311	0.607793		JR071 (n=1)	JR082 (n=1)	1	0.317311	0.613871		CSM3660 (n=1)	JR081 (n=1)	1	0.317311	0.500004		CSM3664 (n=1)	JR074 (n=1)	1	0.317311	0.50994
JR071 (n=1)	JR079 (n=1)	1	0.317311	0.607793		JR073 (n=1)	JR074 (n=1)	1	0.317311	0.613871		CSM3660 (n=1)	JR082 (n=1)	1	0.317311	0.500004		CSM3664 (n=1)	JR075 (n=1)	1	0.317311	0.50994
JR071 (n=1)	JR080 (n=1)	1	0.317311	0.607793		JR073 (n=1)	JR075 (n=1)	1	0.317311	0.613871		CSM3664 (n=1)	CSM3665 (n=1)	1	0.317311	0.500004		CSM3664 (n=1)	JR076 (n=1)	1	0.317311	0.50994
JR071 (n=1)	JR081 (n=1)	1	0.317311	0.607793		JR073 (n=1)	JR076 (n=1)	1	0.317311	0.613871		CSM3664 (n=1)	JR065 (n=1)	1	0.317311	0.500004		CSM3664 (n=1)	JR077 (n=1)	1	0.317311	0.50994
JR071 (n=1)	JR082 (n=1)	1	0.317311	0.607793		JR073 (n=1)	JR077 (n=1)	1	0.317311	0.613871		CSM3664 (n=1)	JR066 (n=1)	1	0.317311	0.500004		CSM3664 (n=1)	JR078 (n=1)	1	0.317311	0.50994
JR073 (n=1)	JR074 (n=1)	1	0.317311	0.607793		JR073 (n=1)	JR078 (n=1)	1	0.317311	0.613871		CSM3664 (n=1)	JR067 (n=1)	1	0.317311	0.500004		CSM3664 (n=1)	JR079 (n=1)	1	0.317311	0.50994
JR073 (n=1)	JR075 (n=1)	1	0.317311	0.607793		JR073 (n=1)	JR079 (n=1)	1	0.317311	0.613871		CSM3664 (n=1)	JR070 (n=1)	1	0.317311	0.500004		CSM3664 (n=1)	JR080 (n=1)	1	0.317311	0.50994
JR073 (n=1)	JR076 (n=1)	1	0.317311	0.607793		JR073 (n=1)	JR080 (n=1)	1	0.317311	0.613871		CSM3664 (n=1)	JR071 (n=1)	1	0.317311	0.500004		CSM3664 (n=1)	JR081 (n=1)	1	0.317311	0.50994
JR073 (n=1)	JR077 (n=1)	1	0.317311	0.607793		JR073 (n=1)	JR081 (n=1)	1	0.317311	0.613871		CSM3664 (n=1)	JR073 (n=1)	1	0.317311	0.500004		CSM3664 (n=1)	JR082 (n=1)	1	0.317311	0.50994
JR073 (n=1)	JR078 (n=1)	1	0.317311	0.607793		JR073 (n=1)	JR082 (n=1)	1	0.317311	0.613871		CSM3664 (n=1)	JR074 (n=1)	1	0.317311	0.500004		CSM3665 (n=1)	JR066 (n=1)	1	0.317311	0.50994
JR073 (n=1)	JR079 (n=1)	1	0.317311	0.607793		JR074 (n=1)	JR075 (n=1)	1	0.317311	0.613871		CSM3664 (n=1)	JR075 (n=1)	1	0.317311	0.500004		CSM3665 (n=1)	JR067 (n=1)	1	0.317311	0.50994
JR073 (n=1)	JR080 (n=1)	1	0.317311	0.607793		JR074 (n=1)	JR076 (n=1)	1	0.317311	0.613871		CSM3664 (n=1)	JR076 (n=1)	1	0.317311	0.500004		CSM3665 (n=1)	JR070 (n=1)	1	0.317311	0.50994
JR073 (n=1)	JR081 (n=1)	1	0.317311	0.607793		JR074 (n=1)	JR077 (n=1)	1	0.317311	0.613871		CSM3664 (n=1)	JR077 (n=1)	1	0.317311	0.500004		CSM3665 (n=1)	JR071 (n=1)	1	0.317311	0.50994
JR073 (n=1)	JR082 (n=1)	1	0.317311	0.607793		JR074 (n=1)	JR078 (n=1)	1	0.317311	0.613871		CSM3664 (n=1)	JR078 (n=1)	1	0.317311	0.500004		CSM3665 (n=1)	JR073 (n=1)	1	0.317311	0.50994
JR074 (n=1)	JR075 (n=1)	1	0.317311	0.607793		JR074 (n=1)	JR079 (n=1)	1	0.317311	0.613871		CSM3664 (n=1)	JR079 (n=1)	1	0.317311	0.500004		CSM3665 (n=1)	JR074 (n=1)	1	0.317311	0.50994
JR074 (n=1)	JR076 (n=1)	1	0.317311	0.607793		JR074 (n=1)	JR080 (n=1)	1	0.317311	0.613871		CSM3664 (n=1)	JR080 (n=1)	1	0.317311	0.500004		CSM3665 (n=1)	JR075 (n=1)	1	0.317311	0.50994
JR074 (n=1)	JR077 (n=1)	1	0.317311	0.607793		JR074 (n=1)	JR081 (n=1)	1	0.317311	0.613871		CSM3664 (n=1)	JR081 (n=1)	1	0.317311	0.500004		CSM3665 (n=1)	JR076 (n=1)	1	0.317311	0.50994
JR074 (n=1)	JR078 (n=1)	1	0.317311	0.607793		JR074 (n=1)	JR082 (n=1)	1	0.317311	0.613871		CSM3664 (n=1)	JR082 (n=1)	1	0.317311	0.500004		CSM3665 (n=1)	JR077 (n=1)	1	0.317311	0.50994
JR074 (n=1)	JR079 (n=1)	1	0.317311	0.607793		JR075 (n=1)	JR076 (n=1)	1	0.317311	0.613871		CSM3665 (n=1)	JR065 (n=1)	1	0.317311	0.500004		CSM3665 (n=1)	JR078 (n=1)	1	0.317311	0.50994
JR074 (n=1)	JR080 (n=1)	1	0.317311	0.607793		JR075 (n=1)	JR077 (n=1)	1	0.317311	0.613871		CSM3665 (n=1)	JR066 (n=1)	1	0.317311	0.500004		CSM3665 (n=1)	JR079 (n=1)	1	0.317311	0.50994
JR074 (n=1)	JR081 (n=1)	1	0.317311	0.607793		JR075 (n=1)	JR078 (n=1)	1	0.317311	0.613871		CSM3665 (n=1)	JR067 (n=1)	1	0.317311	0.500004		CSM3665 (n=1)	JR080 (n=1)	1	0.317311	0.50994
JR074 (n=1)	JR082 (n=1)	1	0.317311	0.607793		JR075 (n=1)	JR079 (n=1)	1	0.317311	0.613871		CSM3665 (n=1)	JR070 (n=1)	1	0.317311	0.500004		CSM3665 (n=1)	JR081 (n=1)	1	0.317311	0.50994
JR075 (n=1)	JR076 (n=1)	1	0.317311	0.607793		JR075 (n=1)	JR080 (n=1)	1	0.317311	0.613871		CSM3665 (n=1)	JR071 (n=1)	1	0.317311	0.500004		CSM3665 (n=1)	JR082 (n=1)	1	0.317311	0.50994
JR075 (n=1)	JR077 (n=1)	1	0.317311	0.607793		JR075 (n=1)	JR081 (n=1)	1	0.317311	0.613871		CSM3665 (n=1)	JR073 (n=1)	1	0.317311	0.500004		JR065 (n=1)	JR066 (n=1)	1	0.317311	0.50994
JR075 (n=1)	JR078 (n=1)	1	0.317311	0.607793		JR075 (n=1)	JR082 (n=1)	1	0.317311	0.613871		CSM3665 (n=1)	JR074 (n=1)	1	0.317311	0.500004		JR065 (n=1)	JR067 (n=1)	1	0.317311	0.50994
JR075 (n=1)	JR079 (n=1)	1	0.317311	0.607793		JR076 (n=1)	JR077 (n=1)	1	0.317311	0.613871		CSM3665 (n=1)	JR075 (n=1)	1	0.317311	0.500004		JR065 (n=1)	JR070 (n=1)	1	0.317311	0.50994
JR075 (n=1)	JR080 (n=1)	1	0.317311	0.607793		JR076 (n=1)	JR078 (n=1)	1	0.317311	0.613871		CSM3665 (n=1)	JR076 (n=1)	1	0.317311	0.500004		JR065 (n=1)	JR071 (n=1)	1	0.317311	0.50994
JR075 (n=1)	JR081 (n=1)	1	0.317311	0.607793		JR076 (n=1)	JR079 (n=1)	1	0.317311	0.613871		CSM3665 (n=1)	JR077 (n=1)	1	0.317311	0.500004		JR065 (n=1)	JR073 (n=1)	1	0.317311	0.50994
JR075 (n=1)	JR082 (n=1)	1	0.317311	0.607793		JR076 (n=1)	JR080 (n=1)	1	0.317311	0.613871		CSM3665 (n=1)	JR078 (n=1)	1	0.317311	0.500004		JR065 (n=1)	JR074 (n=1)	1	0.317311	0.50994
JR076 (n=1)	JR077 (n=1)	1	0.317311	0.607793		JR076 (n=1)	JR081 (n=1)	1	0.317311	0.613871		CSM3665 (n=1)	JR079 (n=1)	1	0.317311	0.500004		JR065 (n=1)	JR075 (n=1)	1	0.317311	0.50994
JR076 (n=1)	JR078 (n=1)	1	0.317311	0.607793		JR076 (n=1)	JR082 (n=1)	1	0.317311	0.613871		CSM3665 (n=1)	JR080 (n=1)	1	0.317311	0.500004		JR065 (n=1)	JR076 (n=1)	1	0.317311	0.50994
JR076 (n=1)	JR079 (n=1)	1	0.317311	0.607793		JR077 (n=1)	JR078 (n=1)	1	0.317311	0.613871		CSM3665 (n=1)	JR081 (n=1)	1	0.317311	0.500004		JR065 (n=1)	JR077 (n=1)	1	0.317311	0.50994
JR076 (n=1)	JR080 (n=1)	1	0.317311	0.607793		JR077 (n=1)	JR079 (n=1)	1	0.317311	0.613871		CSM3665 (n=1)	JR082 (n=1)	1	0.317311	0.500004		JR065 (n=1)	JR078 (n=1)	1	0.317311	0.50994
JR076 (n=1)	JR081 (n=1)	1	0.317311	0.607793		JR077 (n=1)	JR080 (n=1)	1	0.317311	0.613871		JR065 (n=1)	JR066 (n=1)	1	0.317311	0.500004		JR065 (n=1)	JR079 (n=1)	1	0.317311	0.50994
JR076 (n=1)	JR082 (n=1)	1	0.317311	0.607793		JR077 (n=1)	JR081 (n=1)	1	0.317311	0.613871		JR065 (n=1)	JR067 (n=1)	1	0.317311	0.500004		JR065 (n=1)	JR080 (n=1)	1	0.317311	0.50994
JR077 (n=1)	JR078 (n=1)	1	0.317311	0.607793		JR077 (n=1)	JR082 (n=1)	1	0.317311	0.613871		JR065 (n=1)	JR070 (n=1)	1	0.317311	0.500004		JR065 (n=1)	JR081 (n=1)	1	0.317311	0.50994
JR077 (n=1)	JR079 (n=1)	1	0.317311	0.607793		JR078 (n=1)	JR079 (n=1)	1	0.317311	0.613871		JR065 (n=1)	JR071 (n=1)	1	0.317311	0.500004		JR065 (n=1)	JR082 (n=1)	1	0.317311	0.50994
JR077 (n=1)	JR080 (n=1)	1	0.317311	0.607793		JR078 (n=1)	JR080 (n=1)	1	0.317311	0.613871		JR065 (n=1)	JR073 (n=1)	1	0.317311	0.500004		JR066 (n=1)	JR067 (n=1)	1	0.317311	0.50994
JR077 (n=1)	JR081 (n=1)	1	0.317311	0.607793		JR078 (n=1)	JR081 (n=1)	1	0.317311	0.613871		JR065 (n=1)	JR074 (n=1)	1	0.317311	0.500004		JR066 (n=1)	JR070 (n=1)	1	0.317311	0.50994
JR077 (n=1)	JR082 (n=1)	1	0.317311	0.607793		JR078 (n=1)	JR082 (n=1)	1	0.317311	0.613871		JR065 (n=1)	JR075 (n=1)	1	0.317311	0.500004		JR066 (n=1)	JR071 (n=1)	1	0.317311	0.50994
JR078 (n=1)	JR079 (n=1)	1	0.317311	0.607793		JR079 (n=1)	JR080 (n=1)	1	0.317311	0.613871		JR065 (n=1)	JR076 (n=1)	1	0.317311	0.500004		JR066 (n=1)	JR073 (n=1)	1	0.317311	0.50994
JR078 (n=1)	JR080 (n=1)	1	0.317311	0.607793		JR079 (n=1)	JR081 (n=1)	1	0.317311	0.613871		JR065 (n=1)	JR077 (n=1)	1	0.317311	0.500004		JR066 (n=1)	JR074 (n=1)	1	0.317311	0.50994
JR078 (n=1)	JR081 (n=1)	1	0.317311	0.607793		JR079 (n=1)	JR082 (n=1)	1	0.317311	0.613871		JR065 (n=1)	JR078 (n=1)	1	0.317311	0.500004		JR066 (n=1)	JR075 (n=1)	1	0.317311	0.50994
JR078 (n=1)	JR082 (n=1)	1	0.317311	0.607793		JR080 (n=1)	JR081 (n=1)	1	0.317311	0.613871		JR065 (n=1)	JR079 (n=1)	1	0.317311	0.500004		JR066 (n=1)	JR076 (n=1)	1	0.317311	0.50994
JR079 (n=1)	JR080 (n=1)	1	0.317311	0.607793		JR080 (n=1)	JR082 (n=1)	1	0.317311	0.613871		JR065 (n=1)	JR080 (n=1)	1	0.317311	0.500004		JR066 (n=1)	JR077 (n=1)	1	0.317311	0.50994
JR079 (n=1)	JR081 (n=1)	1	0.317311	0.607793		JR081 (n=1)	JR082 (n=1)	1	0.317311	0.613871		JR065 (n=1)	JR081 (n=1)	1	0.317311	0.500004		JR066 (n=1)	JR078 (n=1)	1	0.317311	0.50994
JR079 (n=1)	JR082 (n=1)	1	0.317311	0.607793		CSM3522 (n=9)	SRCmul1 (n=12)	0.989899	0.319767	0.613871		JR065 (n=1)	JR082 (n=1)	1	0.317311	0.500004		JR066 (n=1)	JR079 (n=1)	1	0.317311	0.50994
JR080 (n=1)	JR081 (n=1)	1	0.317311	0.607793		CSM3508 (n=29)	JR078 (n=1)	0.964405	0.32608	0.613871		JR066 (n=1)	JR067 (n=1)	1	0.317311	0.500004		JR066 (n=1)	JR080 (n=1)	1	0.317311	0.50994
JR080 (n=1)	JR082 (n=1)	1	0.317311	0.607793		CSM3660 (n=1)	SRCset1 (n=29)	0.964405	0.32608	0.613871		JR066 (n=1)	JR070 (n=1)	1	0.317311	0.500004		JR066 (n=1)	JR081 (n=1)	1	0.317311	0.50994
JR081 (n=1)	JR082 (n=1)	1	0.317311	0.607793		CSM3665 (n=1)	JR053 (n=29)	0.964405	0.32608	0.613871		JR066 (n=1)	JR071 (n=1)	1	0.317311	0.500004		JR066 (n=1)	JR082 (n=1)	1	0.317311	0.50994
C16-03 (n=13)	CSM3467 (n=10)	0.984615	0.321062	0.607793		CSM3665 (n=1)	SRCset1 (n=29)	0.964405	0.32608	0.613871		JR066 (n=1)	JR073 (n=1)	1	0.317311	0.500004		JR067 (n=1)	JR070 (n=1)	1	0.317311	0.50994
JR070 (n=1)	SRCset1 (n=29)	0.964405	0.32608	0.607793		JR053 (n=29)	JR065 (n=1)	0.964405	0.32608	0.613871		JR066 (n=1)	JR074 (n=1)	1	0.317311	0.500004		JR067 (n=1)	JR071 (n=1)	1	0.317311	0.50994
CSM3522 (n=9)	SRCset1 (n=29)	0.95756	0.327802	0.607793		JR053 (n=29)	JR081 (n=1)	0.964405	0.32608	0.613871		JR066 (n=1)	JR075 (n=1)	1	0.317311	0.500004		JR067 (n=1)	JR073 (n=1)	1	0.317311	0.50994
CSM3490 (n=15)	CSM3660 (n=1)	0.952941	0.328972	0.607793		JR073 (n=1)	SRCset1 (n=29)	0.964405	0.32608	0.613871		JR066 (n=1)	JR076 (n=1)	1	0.317311	0.500004		JR067 (n=1)	JR074 (n=1)	1	0.317311	0.50994
CSM3490 (n=15)	CSM3664 (n=1)	0.952941	0.328972	0.607793		JR078 (n=1)	SRCset1 (n=29)	0.964405	0.32608	0.613871		JR066 (n=1)	JR077 (n=1)	1	0.317311	0.500004		JR067 (n=1)	JR075 (n=1)	1	0.317311	0.50994
CSM3490 (n=15)	CSM3665 (n=1)	0.952941	0.328972	0.607793		JR080 (n=1)	SRCset1 (n=29)	0.964405	0.32608	0.613871		JR066 (n=1)	JR078 (n=1)	1	0.317311	0.500004		JR067 (n=1)	JR076 (n=1)	1	0.317311	0.50994
CSM3490 (n=15)	JR065 (n=1)	0.952941	0.328972	0.607793		JR082 (n=1)	SRCset1 (n=29)	0.964405	0.32608	0.613871		JR066 (n=1)	JR079 (n=1)	1	0.317311	0.500004		JR067 (n=1)	JR077 (n=1)	1	0.317311	0.50994
CSM3490 (n=15)	JR067 (n=1)	0.952941	0.328972	0.607793		CSM3490 (n=15)	CSM3664 (n=1)	0.952941	0.328972	0.613871		JR066 (n=1)	JR080 (n=1)	1	0.317311	0.500004		JR067 (n=1)	JR079 (n=1)	1	0.317311	0.50994
CSM3490 (n=15)	JR073 (n=1)	0.952941	0.328972	0.607793		CSM3490 (n=15)	JR067 (n=1)	0.952941	0.328972	0.613871		JR066 (n=1)	JR081 (n=1)	1	0.317311	0.500004		JR067 (n=1)	JR080 (n=1)	1	0.317311	0.50994
CSM3490 (n=15)	JR074 (n=1)	0.952941	0.328972	0.607793		CSM3490 (n=15)	JR074 (n=1)	0.952941	0.328972	0.613871		JR066 (n=1)	JR082 (n=1)	1	0.317311	0.500004		JR067 (n=1)	JR081 (n=1)	1	0.317311	0.50994
CSM3490 (n=15)	JR075 (n=1)	0.952941	0.328972	0.607793		CSM3490 (n=15)	JR077 (n=1)	0.952941	0.328972	0.613871		JR067 (n=1)	JR070 (n=1)	1	0.317311	0.500004		JR067 (n=1)	JR082 (n=1)	1	0.317311	0.50994
CSM3490 (n=15)	JR077 (n=1)	0.952941	0.328972	0.607793		C16-14 (n=12)	SRCset1 (n=29)	0.949097	0.329949	0.614225		JR067 (n=1)	JR071 (n=1)	1	0.317311	0.500004		JR070 (n=1)	JR071 (n=1)	1	0.317311	0.50994
CSM3490 (n=15)	JR080 (n=1)	0.952941	0.328972	0.607793		C16-15 (n=13)	CSM3508 (n=29)	0.932885	0.334114	0.620498		JR067 (n=1)	JR073 (n=1)	1	0.317311	0.500004		JR070 (n=1)	JR073 (n=1)	1	0.317311	0.50994
CSM3490 (n=15)	JR081 (n=1)	0.952941	0.328972	0.607793		CSM3522 (n=9)	CSM3523 (n=19)	0.920145	0.337437	0.622854		JR067 (n=1)	JR074 (n=1)	1	0.317311	0.500004		JR070 (n=1)	JR074 (n=1)	1	0.317311	0.50994
CSM3490 (n=15)	JR082 (n=1)	0.952941	0.328972	0.607793		CSM3433 (n=19)	JR066 (n=1)	0.909774	0.340174	0.622854		JR067 (n=1)	JR075 (n=1)	1	0.317311	0.500004		JR070 (n=1)	JR075 (n=1)	1	0.317311	0.50994
C16-01 (n=12)	CSM3503 (n=27)	0.948148	0.330191	0.607793		CSM3433 (n=19)	JR071 (n=1)	0.909774	0.340174	0.622854		JR067 (n=1)	JR076 (n=1)	1	0.317311	0.500004		JR070 (n=1)	JR076 (n=1)	1	0.317311	0.50994
CSM3433 (n=19)	SRCmul1 (n=12)	0.947368	0.33039	0.607793		CSM3433 (n=19)	JR076 (n=1)	0.909774	0.340174	0.622854		JR067 (n=1)	JR077 (n=1)	1	0.317311	0.500004		JR070 (n=1)	JR077 (n=1)	1	0.317311	0.50994
CSM3433 (n=19)	JR066 (n=1)	0.909774	0.340174	0.618499		CSM3433 (n=19)	JR077 (n=1)	0.909774	0.340174	0.622854		JR067 (n=1)	JR078 (n=1)	1	0.317311	0.500004		JR070 (n=1)	JR078 (n=1)	1	0.317311	0.50994
CSM3433 (n=19)	JR071 (n=1)	0.909774	0.340174	0.618499		CSM3433 (n=19)	JR079 (n=1)	0.909774	0.340174	0.622854		JR067 (n=1)	JR079 (n=1)	1	0.317311	0.500004		JR070 (n=1)	JR079 (n=1)	1	0.317311	0.50994
CSM3433 (n=19)	JR075 (n=1)	0.909774	0.340174	0.618499		C16-03 (n=13)	CSM3523 (n=19)	0.883695	0.347192	0.634214		JR067 (n=1)	JR080 (n=1)	1	0.317311	0.500004		JR070 (n=1)	JR080 (n=1)	1	0.317311	0.50994
CSM3433 (n=19)	JR076 (n=1)	0.909774	0.340174	0.618499		C16-17 (n=14)	CSM3508 (n=29)	0.870578	0.350795	0.637191		JR067 (n=1)	JR081 (n=1)	1	0.317311	0.500004		JR070 (n=1)	JR081 (n=1)	1	0.317311	0.50994
CSM3433 (n=19)	JR079 (n=1)	0.909774	0.340174	0.618499		C16-03 (n=13)	CSM3467 (n=10)	0.865385	0.352236	0.637191		JR067 (n=1)	JR082 (n=1)	1	0.317311	0.500004		JR070 (n=1)	JR082 (n=1)	1	0.317311	0.50994
CSM3467 (n=10)	JR078 (n=1)	0.9	0.342782	0.62179		CSM3503 (n=27)	JR067 (n=1)	0.862069	0.35316	0.637191		JR070 (n=1)	JR071 (n=1)	1	0.317311	0.500004		JR071 (n=1)	JR073 (n=1)	1	0.317311	0.50994
C16-17 (n=14)	JR078 (n=1)	0.857143	0.354539	0.64049		CSM3503 (n=27)	JR078 (n=1)	0.862069	0.35316	0.637191		JR070 (n=1)	JR073 (n=1)	1	0.317311	0.500004		JR071 (n=1)	JR074 (n=1)	1	0.317311	0.50994
C16-03 (n=13)	SRCmul1 (n=12)	0.85503	0.355133	0.64049		C16-17 (n=14)	JR066 (n=1)	0.857143	0.354539	0.637191		JR070 (n=1)	JR074 (n=1)	1	0.317311	0.500004		JR071 (n=1)	JR075 (n=1)	1	0.317311	0.50994
C16-14 (n=12)	CSM3522 (n=9)	0.853535	0.355554	0.64049		C16-17 (n=14)	JR079 (n=1)	0.857143	0.354539	0.637191		JR070 (n=1)	JR075 (n=1)	1	0.317311	0.500004		JR071 (n=1)	JR076 (n=1)	1	0.317311	0.50994
JR044rn (n=14)	SRCset2 (n=9)	0.777778	0.377822	0.675438		JR044rn (n=14)	JR075 (n=1)	0.857143	0.354539	0.637191		JR070 (n=1)	JR076 (n=1)	1	0.317311	0.500004		JR071 (n=1)	JR077 (n=1)	1	0.317311	0.50994
CSM3503 (n=27)	CSM3508 (n=29)	0.769577	0.380348	0.675438		C16-17 (n=14)	JR044rn (n=14)	0.844476	0.35812	0.642146		JR070 (n=1)	JR077 (n=1)	1	0.317311	0.500004		JR071 (n=1)	JR078 (n=1)	1	0.317311	0.50994
JR053 (n=29)	SRCset2 (n=9)	0.766578	0.381278	0.675438		CSM3508 (n=29)	SRCmin1 (n=17)	0.808036	0.368702	0.654084		JR070 (n=1)	JR078 (n=1)	1	0.317311	0.500004		JR071 (n=1)	JR079 (n=1)	1	0.317311	0.50994
CSM3522 (n=9)	JR075 (n=1)	0.757576	0.384088	0.675438		SRCmin1 (n=17)	SRCset1 (n=29)	0.767641	0.380948	0.654084		JR070 (n=1)	JR079 (n=1)	1	0.317311	0.500004		JR071 (n=1)	JR080 (n=1)	1	0.317311	0.50994
JR078 (n=1)	SRCset2 (n=9)	0.757576	0.384088	0.675438		C16-15 (n=13)	JR044rn (n=14)	0.762951	0.382406	0.654084		JR070 (n=1)	JR080 (n=1)	1	0.317311	0.500004		JR071 (n=1)	JR081 (n=1)	1	0.317311	0.50994
C16-03 (n=13)	JR075 (n=1)	0.753846	0.385261	0.675438		CSM3660 (n=1)	SRCset2 (n=9)	0.757576	0.384088	0.654084		JR070 (n=1)	JR081 (n=1)	1	0.317311	0.500004		JR071 (n=1)	JR082 (n=1)	1	0.317311	0.50994
JR066 (n=1)	SRCmul2 (n=13)	0.753846	0.385261	0.675438		CSM3664 (n=1)	SRCset2 (n=9)	0.757576	0.384088	0.654084		JR070 (n=1)	JR082 (n=1)	1	0.317311	0.500004		JR073 (n=1)	JR074 (n=1)	1	0.317311	0.50994
JR071 (n=1)	SRCmul2 (n=13)	0.753846	0.385261	0.675438		CSM3665 (n=1)	SRCset2 (n=9)	0.757576	0.384088	0.654084		JR071 (n=1)	JR073 (n=1)	1	0.317311	0.500004		JR073 (n=1)	JR075 (n=1)	1	0.317311	0.50994
JR077 (n=1)	SRCmul2 (n=13)	0.753846	0.385261	0.675438		JR066 (n=1)	SRCset2 (n=9)	0.757576	0.384088	0.654084		JR071 (n=1)	JR074 (n=1)	1	0.317311	0.500004		JR073 (n=1)	JR077 (n=1)	1	0.317311	0.50994
JR066 (n=1)	SRCmin1 (n=17)	0.752322	0.385742	0.675438		JR067 (n=1)	SRCset2 (n=9)	0.757576	0.384088	0.654084		JR071 (n=1)	JR075 (n=1)	1	0.317311	0.500004		JR073 (n=1)	JR078 (n=1)	1	0.317311	0.50994
JR071 (n=1)	SRCmin1 (n=17)	0.752322	0.385742	0.675438		JR073 (n=1)	SRCset2 (n=9)	0.757576	0.384088	0.654084		JR071 (n=1)	JR076 (n=1)	1	0.317311	0.500004		JR073 (n=1)	JR079 (n=1)	1	0.317311	0.50994
CSM3508 (n=29)	JR067 (n=1)	0.750834	0.386212	0.675438		JR074 (n=1)	SRCset2 (n=9)	0.757576	0.384088	0.654084		JR071 (n=1)	JR077 (n=1)	1	0.317311	0.500004		JR073 (n=1)	JR080 (n=1)	1	0.317311	0.50994
JR053 (n=29)	JR082 (n=1)	0.750834	0.386212	0.675438		JR080 (n=1)	SRCset2 (n=9)	0.757576	0.384088	0.654084		JR071 (n=1)	JR078 (n=1)	1	0.317311	0.500004		JR073 (n=1)	JR082 (n=1)	1	0.317311	0.50994
CSM3433 (n=19)	CSM3522 (n=9)	0.741077	0.389316	0.67752		JR082 (n=1)	SRCset2 (n=9)	0.757576	0.384088	0.654084		JR071 (n=1)	JR079 (n=1)	1	0.317311	0.500004		JR074 (n=1)	JR075 (n=1)	1	0.317311	0.50994
CSM3503 (n=27)	SRCset1 (n=29)	0.741077	0.389316	0.67752		C16-03 (n=13)	CSM3665 (n=1)	0.753846	0.385261	0.654084		JR071 (n=1)	JR080 (n=1)	1	0.317311	0.500004		JR074 (n=1)	JR076 (n=1)	1	0.317311	0.50994
C16-14 (n=12)	JR053 (n=29)	0.738916	0.390008	0.67752		C16-03 (n=13)	JR079 (n=1)	0.753846	0.385261	0.654084		JR071 (n=1)	JR081 (n=1)	1	0.317311	0.500004		JR074 (n=1)	JR077 (n=1)	1	0.317311	0.50994
C16-14 (n=12)	CSM3467 (n=10)	0.734783	0.391337	0.678318		C16-15 (n=13)	JR066 (n=1)	0.753846	0.385261	0.654084		JR071 (n=1)	JR082 (n=1)	1	0.317311	0.500004		JR074 (n=1)	JR078 (n=1)	1	0.317311	0.50994
C16-02 (n=11)	SRCmul2 (n=13)	0.705734	0.400864	0.69329		C16-15 (n=13)	JR071 (n=1)	0.753846	0.385261	0.654084		JR073 (n=1)	JR074 (n=1)	1	0.317311	0.500004		JR074 (n=1)	JR079 (n=1)	1	0.317311	0.50994
C16-03 (n=13)	JR053 (n=29)	0.688607	0.406639	0.701722		C16-15 (n=13)	JR076 (n=1)	0.753846	0.385261	0.654084		JR073 (n=1)	JR075 (n=1)	1	0.317311	0.500004		JR074 (n=1)	JR080 (n=1)	1	0.317311	0.50994
CSM3503 (n=27)	JR078 (n=1)	0.64751	0.421004	0.718276		C16-15 (n=13)	JR079 (n=1)	0.753846	0.385261	0.654084		JR073 (n=1)	JR076 (n=1)	1	0.317311	0.500004		JR074 (n=1)	JR081 (n=1)	1	0.317311	0.50994
C16-01 (n=12)	JR070 (n=1)	0.642857	0.422678	0.718276		CSM3664 (n=1)	SRCmul2 (n=13)	0.753846	0.385261	0.654084		JR073 (n=1)	JR077 (n=1)	1	0.317311	0.500004		JR074 (n=1)	JR082 (n=1)	1	0.317311	0.50994
CSM3664 (n=1)	SRCmul1 (n=12)	0.642857	0.422678	0.718276		JR077 (n=1)	SRCmul2 (n=13)	0.753846	0.385261	0.654084		JR073 (n=1)	JR078 (n=1)	1	0.317311	0.500004		JR075 (n=1)	JR076 (n=1)	1	0.317311	0.50994
JR067 (n=1)	SRCmul1 (n=12)	0.642857	0.422678	0.718276		JR071 (n=1)	SRCmin1 (n=17)	0.752322	0.385742	0.654084		JR073 (n=1)	JR079 (n=1)	1	0.317311	0.500004		JR075 (n=1)	JR077 (n=1)	1	0.317311	0.50994
JR073 (n=1)	SRCmul1 (n=12)	0.642857	0.422678	0.718276		JR074 (n=1)	SRCmin1 (n=17)	0.752322	0.385742	0.654084		JR073 (n=1)	JR080 (n=1)	1	0.317311	0.500004		JR075 (n=1)	JR078 (n=1)	1	0.317311	0.50994
JR074 (n=1)	SRCmul1 (n=12)	0.642857	0.422678	0.718276		JR076 (n=1)	SRCmin1 (n=17)	0.752322	0.385742	0.654084		JR073 (n=1)	JR081 (n=1)	1	0.317311	0.500004		JR075 (n=1)	JR079 (n=1)	1	0.317311	0.50994
JR075 (n=1)	SRCmul1 (n=12)	0.642857	0.422678	0.718276		JR077 (n=1)	SRCmin1 (n=17)	0.752322	0.385742	0.654084		JR073 (n=1)	JR082 (n=1)	1	0.317311	0.500004		JR075 (n=1)	JR080 (n=1)	1	0.317311	0.50994
C16-02 (n=11)	C16-14 (n=12)	0.640152	0.423656	0.718373		JR079 (n=1)	SRCmin1 (n=17)	0.752322	0.385742	0.654084		JR074 (n=1)	JR075 (n=1)	1	0.317311	0.500004		JR075 (n=1)	JR081 (n=1)	1	0.317311	0.50994
C16-14 (n=12)	JR044rn (n=14)	0.595238	0.440401	0.745147		C16-01 (n=12)	JR053 (n=29)	0.738916	0.390008	0.659884		JR074 (n=1)	JR076 (n=1)	1	0.317311	0.500004		JR075 (n=1)	JR082 (n=1)	1	0.317311	0.50994
C16-03 (n=13)	SRCset2 (n=9)	0.589744	0.442518	0.747109		CSM3467 (n=10)	CSM3503 (n=27)	0.730994	0.392561	0.662766		JR074 (n=1)	JR077 (n=1)	1	0.317311	0.500004		JR076 (n=1)	JR077 (n=1)	1	0.317311	0.50994
C16-17 (n=14)	CSM3467 (n=10)	0.579429	0.446536	0.749643		CSM3503 (n=27)	CSM3664 (n=1)	0.64751	0.421004	0.705972		JR074 (n=1)	JR078 (n=1)	1	0.317311	0.500004		JR076 (n=1)	JR078 (n=1)	1	0.317311	0.50994
C15-44 (n=11)	CSM3445 (n=11)	0.570248	0.45016	0.749643		C16-15 (n=13)	SRCset1 (n=29)	0.644192	0.422197	0.705972		JR074 (n=1)	JR079 (n=1)	1	0.317311	0.500004		JR076 (n=1)	JR079 (n=1)	1	0.317311	0.50994
CSM3508 (n=29)	JR078 (n=1)	0.56396	0.452669	0.749643		C16-01 (n=12)	JR078 (n=1)	0.642857	0.422678	0.705972		JR074 (n=1)	JR080 (n=1)	1	0.317311	0.500004		JR076 (n=1)	JR080 (n=1)	1	0.317311	0.50994
CSM3664 (n=1)	SRCset1 (n=29)	0.56396	0.452669	0.749643		JR067 (n=1)	SRCmul1 (n=12)	0.642857	0.422678	0.705972		JR074 (n=1)	JR081 (n=1)	1	0.317311	0.500004		JR076 (n=1)	JR082 (n=1)	1	0.317311	0.50994
CSM3665 (n=1)	SRCset1 (n=29)	0.56396	0.452669	0.749643		JR074 (n=1)	SRCmul1 (n=12)	0.642857	0.422678	0.705972		JR074 (n=1)	JR082 (n=1)	1	0.317311	0.500004		JR077 (n=1)	JR078 (n=1)	1	0.317311	0.50994
JR065 (n=1)	SRCset1 (n=29)	0.56396	0.452669	0.749643		C16-01 (n=12)	CSM3503 (n=27)	0.625926	0.428854	0.714756		JR075 (n=1)	JR076 (n=1)	1	0.317311	0.500004		JR077 (n=1)	JR079 (n=1)	1	0.317311	0.50994
JR073 (n=1)	SRCset1 (n=29)	0.56396	0.452669	0.749643		C15-44 (n=11)	C16-15 (n=13)	0.611748	0.43413	0.719114		JR075 (n=1)	JR077 (n=1)	1	0.317311	0.500004		JR077 (n=1)	JR080 (n=1)	1	0.317311	0.50994
JR074 (n=1)	SRCset1 (n=29)	0.56396	0.452669	0.749643		CSM3433 (n=19)	CSM3664 (n=1)	0.609023	0.435156	0.719114		JR075 (n=1)	JR078 (n=1)	1	0.317311	0.500004		JR077 (n=1)	JR081 (n=1)	1	0.317311	0.50994
JR080 (n=1)	SRCset1 (n=29)	0.56396	0.452669	0.749643		CSM3433 (n=19)	JR067 (n=1)	0.609023	0.435156	0.719114		JR075 (n=1)	JR079 (n=1)	1	0.317311	0.500004		JR077 (n=1)	JR082 (n=1)	1	0.317311	0.50994
C16-01 (n=12)	CSM3508 (n=29)	0.555008	0.456279	0.751072		CSM3523 (n=19)	JR075 (n=1)	0.609023	0.435156	0.719114		JR075 (n=1)	JR080 (n=1)	1	0.317311	0.500004		JR078 (n=1)	JR079 (n=1)	1	0.317311	0.50994
C16-03 (n=13)	SRCmul2 (n=13)	0.552926	0.457125	0.751072		C15-44 (n=11)	SRCmin1 (n=17)	0.602434	0.437651	0.721707		JR075 (n=1)	JR081 (n=1)	1	0.317311	0.500004		JR078 (n=1)	JR080 (n=1)	1	0.317311	0.50994
C16-15 (n=13)	SRCmul2 (n=13)	0.552926	0.457125	0.751072		C16-02 (n=11)	CSM3508 (n=29)	0.596605	0.439876	0.722323		JR075 (n=1)	JR082 (n=1)	1	0.317311	0.500004		JR078 (n=1)	JR081 (n=1)	1	0.317311	0.50994
C16-01 (n=12)	C16-02 (n=11)	0.545455	0.460181	0.751072		CSM3445 (n=11)	JR053 (n=29)	0.596605	0.439876	0.722323		JR076 (n=1)	JR077 (n=1)	1	0.317311	0.500004		JR078 (n=1)	JR082 (n=1)	1	0.317311	0.50994
C15-44 (n=11)	CSM3664 (n=1)	0.524476	0.468939	0.751072		CSM3490 (n=15)	CSM3660 (n=1)	0.576471	0.447699	0.72903		JR076 (n=1)	JR078 (n=1)	1	0.317311	0.500004		JR079 (n=1)	JR080 (n=1)	1	0.317311	0.50994
C15-44 (n=11)	CSM3665 (n=1)	0.524476	0.468939	0.751072		CSM3490 (n=15)	JR073 (n=1)	0.576471	0.447699	0.72903		JR076 (n=1)	JR079 (n=1)	1	0.317311	0.500004		JR079 (n=1)	JR081 (n=1)	1	0.317311	0.50994
C15-44 (n=11)	JR065 (n=1)	0.524476	0.468939	0.751072		CSM3490 (n=15)	JR080 (n=1)	0.576471	0.447699	0.72903		JR076 (n=1)	JR080 (n=1)	1	0.317311	0.500004		JR079 (n=1)	JR082 (n=1)	1	0.317311	0.50994
C15-44 (n=11)	JR073 (n=1)	0.524476	0.468939	0.751072		CSM3490 (n=15)	JR082 (n=1)	0.576471	0.447699	0.72903		JR076 (n=1)	JR081 (n=1)	1	0.317311	0.500004		JR080 (n=1)	JR081 (n=1)	1	0.317311	0.50994
C15-44 (n=11)	JR074 (n=1)	0.524476	0.468939	0.751072		CSM3660 (n=1)	JR053 (n=29)	0.56396	0.452669	0.729508		JR076 (n=1)	JR082 (n=1)	1	0.317311	0.500004		JR080 (n=1)	JR082 (n=1)	1	0.317311	0.50994
C15-44 (n=11)	JR080 (n=1)	0.524476	0.468939	0.751072		JR053 (n=29)	JR073 (n=1)	0.56396	0.452669	0.729508		JR077 (n=1)	JR078 (n=1)	1	0.317311	0.500004		JR081 (n=1)	JR082 (n=1)	1	0.317311	0.50994
C16-02 (n=11)	CSM3660 (n=1)	0.524476	0.468939	0.751072		JR053 (n=29)	JR080 (n=1)	0.56396	0.452669	0.729508		JR077 (n=1)	JR079 (n=1)	1	0.317311	0.500004		C16-03 (n=13)	C16-17 (n=14)	0.992934	0.319026	0.510693
C16-02 (n=11)	JR075 (n=1)	0.524476	0.468939	0.751072		JR053 (n=29)	JR082 (n=1)	0.56396	0.452669	0.729508		JR077 (n=1)	JR080 (n=1)	1	0.317311	0.500004		C16-17 (n=14)	SRCmul2 (n=13)	0.99263	0.319101	0.510693
C16-02 (n=11)	JR078 (n=1)	0.524476	0.468939	0.751072		JR074 (n=1)	SRCset1 (n=29)	0.56396	0.452669	0.729508		JR077 (n=1)	JR081 (n=1)	1	0.317311	0.500004		C16-15 (n=13)	CSM3467 (n=10)	0.987054	0.320464	0.511815
C16-02 (n=11)	JR081 (n=1)	0.524476	0.468939	0.751072		CSM3433 (n=19)	JR044rn (n=14)	0.530739	0.466296	0.731544		JR077 (n=1)	JR082 (n=1)	1	0.317311	0.500004		CSM3490 (n=15)	JR082 (n=1)	0.978852	0.322482	0.513864
CSM3445 (n=11)	JR076 (n=1)	0.524476	0.468939	0.751072		C16-14 (n=12)	CSM3467 (n=10)	0.526087	0.468257	0.731544		JR078 (n=1)	JR079 (n=1)	1	0.317311	0.500004		JR053 (n=29)	JR070 (n=1)	0.974595	0.323537	0.513864
CSM3445 (n=11)	JR079 (n=1)	0.524476	0.468939	0.751072		C15-44 (n=11)	JR077 (n=1)	0.524476	0.468939	0.731544		JR078 (n=1)	JR080 (n=1)	1	0.317311	0.500004		JR074 (n=1)	SRCset1 (n=29)	0.971102	0.324405	0.513864
CSM3445 (n=11)	CSM3522 (n=9)	0.520924	0.470448	0.751946		C16-02 (n=11)	CSM3660 (n=1)	0.524476	0.468939	0.731544		JR078 (n=1)	JR081 (n=1)	1	0.317311	0.500004		JR075 (n=1)	SRCset1 (n=29)	0.971102	0.324405	0.513864
CSM3445 (n=11)	JR044rn (n=14)	0.506494	0.476661	0.760318		C16-02 (n=11)	CSM3665 (n=1)	0.524476	0.468939	0.731544		JR078 (n=1)	JR082 (n=1)	1	0.317311	0.500004		CSM3508 (n=29)	SRCset1 (n=29)	0.949694	0.329797	0.521336
C16-01 (n=12)	C16-15 (n=13)	0.5	0.4795	0.763286		C16-02 (n=11)	JR066 (n=1)	0.524476	0.468939	0.731544		JR079 (n=1)	JR080 (n=1)	1	0.317311	0.500004		JR075 (n=1)	SRCmin1 (n=17)	0.936524	0.333173	0.525598
JR044rn (n=14)	JR053 (n=29)	0.4897	0.484061	0.768977		C16-02 (n=11)	JR073 (n=1)	0.524476	0.468939	0.731544		JR079 (n=1)	JR081 (n=1)	1	0.317311	0.500004		CSM3433 (n=19)	JR070 (n=1)	0.931486	0.334477	0.52658
C16-17 (n=14)	JR076 (n=1)	0.482143	0.487453	0.771224		C16-02 (n=11)	JR074 (n=1)	0.524476	0.468939	0.731544		JR079 (n=1)	JR082 (n=1)	1	0.317311	0.500004		CSM3523 (n=19)	JR070 (n=1)	0.913208	0.339265	0.533032
C16-17 (n=14)	JR079 (n=1)	0.482143	0.487453	0.771224		C16-02 (n=11)	JR080 (n=1)	0.524476	0.468939	0.731544		JR080 (n=1)	JR081 (n=1)	1	0.317311	0.500004		C16-15 (n=13)	JR044rn (n=14)	0.8987	0.343131	0.538012
CSM3433 (n=19)	JR044rn (n=14)	0.478992	0.488879	0.771915		C16-02 (n=11)	JR082 (n=1)	0.524476	0.468939	0.731544		JR080 (n=1)	JR082 (n=1)	1	0.317311	0.500004		JR074 (n=1)	SRCmul1 (n=12)	0.894663	0.344217	0.538623
C16-03 (n=13)	JR044rn (n=14)	0.461538	0.496906	0.778498		CSM3445 (n=11)	JR065 (n=1)	0.524476	0.468939	0.731544		JR081 (n=1)	JR082 (n=1)	1	0.317311	0.500004		C16-14 (n=12)	CSM3665 (n=1)	0.879834	0.348247	0.54164
C16-17 (n=14)	SRCmin1 (n=17)	0.455357	0.499802	0.778498		CSM3445 (n=11)	JR066 (n=1)	0.524476	0.468939	0.731544		C16-03 (n=13)	CSM3508 (n=29)	0.986182	0.320677	0.504291		C16-14 (n=12)	JR065 (n=1)	0.879834	0.348247	0.54164
C16-17 (n=14)	SRCmul1 (n=12)	0.44709	0.50372	0.778498		CSM3445 (n=11)	JR071 (n=1)	0.524476	0.468939	0.731544		C15-44 (n=11)	C16-17 (n=14)	0.971029	0.324424	0.509156		C16-14 (n=12)	JR077 (n=1)	0.879834	0.348247	0.54164
CSM3467 (n=10)	CSM3522 (n=9)	0.426667	0.513629	0.778498		CSM3445 (n=11)	JR075 (n=1)	0.524476	0.468939	0.731544		C16-02 (n=11)	CSM3508 (n=29)	0.910391	0.340011	0.528558		JR044rn (n=14)	JR074 (n=1)	0.866426	0.351947	0.5452
SRCmul1 (n=12)	SRCmul2 (n=13)	0.426036	0.513941	0.778498		CSM3445 (n=11)	JR079 (n=1)	0.524476	0.468939	0.731544		CSM3433 (n=19)	JR065 (n=1)	0.909774	0.340174	0.528558		JR044rn (n=14)	JR075 (n=1)	0.866426	0.351947	0.5452
C16-17 (n=14)	JR053 (n=29)	0.419839	0.517018	0.778498		CSM3445 (n=11)	JR081 (n=1)	0.524476	0.468939	0.731544		CSM3433 (n=19)	JR073 (n=1)	0.909774	0.340174	0.528558		JR053 (n=29)	JR075 (n=1)	0.861566	0.353301	0.546203
CSM3490 (n=15)	CSM3523 (n=19)	0.411729	0.521093	0.778498		C16-01 (n=12)	C16-17 (n=14)	0.518519	0.471474	0.734032		CSM3433 (n=19)	JR081 (n=1)	0.909774	0.340174	0.528558		C16-02 (n=11)	C16-14 (n=12)	0.856079	0.354838	0.547485
CSM3665 (n=1)	JR053 (n=29)	0.403782	0.525143	0.778498		JR044rn (n=14)	SRCmin1 (n=17)	0.510504	0.474921	0.737925		CSM3523 (n=19)	JR079 (n=1)	0.909774	0.340174	0.528558		CSM3433 (n=19)	JR053 (n=29)	0.830235	0.362205	0.557737
JR053 (n=29)	JR065 (n=1)	0.403782	0.525143	0.778498		C15-44 (n=11)	JR044rn (n=14)	0.506494	0.476661	0.739156		CSM3467 (n=10)	JR073 (n=1)	0.9	0.342782	0.530496		CSM3467 (n=10)	CSM3522 (n=9)	0.813805	0.366998	0.562299
JR053 (n=29)	JR066 (n=1)	0.403782	0.525143	0.778498		CSM3522 (n=9)	SRCmul2 (n=13)	0.491639	0.483197	0.741157		CSM3467 (n=10)	JR075 (n=1)	0.9	0.342782	0.530496		C16-01 (n=12)	SRCset2 (n=9)	0.79586	0.372334	0.562299
JR053 (n=29)	JR071 (n=1)	0.403782	0.525143	0.778498		JR044rn (n=14)	JR053 (n=29)	0.4897	0.484061	0.741157		C16-17 (n=14)	CSM3665 (n=1)	0.857143	0.354539	0.541176		JR044rn (n=14)	JR053 (n=29)	0.783276	0.376141	0.562299
JR053 (n=29)	JR073 (n=1)	0.403782	0.525143	0.778498		CSM3503 (n=27)	SRCset1 (n=29)	0.485649	0.485875	0.741157		C16-17 (n=14)	JR065 (n=1)	0.857143	0.354539	0.541176		CSM3522 (n=9)	JR073 (n=1)	0.776398	0.378245	0.562299
JR053 (n=29)	JR076 (n=1)	0.403782	0.525143	0.778498		C16-17 (n=14)	CSM3660 (n=1)	0.482143	0.487453	0.741157		C16-17 (n=14)	JR073 (n=1)	0.857143	0.354539	0.541176		CSM3522 (n=9)	JR076 (n=1)	0.776398	0.378245	0.562299
JR053 (n=29)	JR079 (n=1)	0.403782	0.525143	0.778498		C16-17 (n=14)	JR071 (n=1)	0.482143	0.487453	0.741157		C16-17 (n=14)	JR074 (n=1)	0.857143	0.354539	0.541176		CSM3522 (n=9)	JR081 (n=1)	0.776398	0.378245	0.562299
JR053 (n=29)	JR080 (n=1)	0.403782	0.525143	0.778498		C16-17 (n=14)	JR073 (n=1)	0.482143	0.487453	0.741157		C16-17 (n=14)	JR078 (n=1)	0.857143	0.354539	0.541176		CSM3445 (n=11)	SRCset2 (n=9)	0.775002	0.378674	0.562299
JR067 (n=1)	SRCset1 (n=29)	0.403782	0.525143	0.778498		C16-17 (n=14)	JR076 (n=1)	0.482143	0.487453	0.741157		C16-17 (n=14)	JR080 (n=1)	0.857143	0.354539	0.541176		CSM3445 (n=11)	CSM3660 (n=1)	0.774194	0.378923	0.562299
CSM3508 (n=29)	SRCset2 (n=9)	0.403478	0.525299	0.778498		C16-17 (n=14)	JR080 (n=1)	0.482143	0.487453	0.741157		C16-17 (n=14)	JR081 (n=1)	0.857143	0.354539	0.541176		CSM3445 (n=11)	JR067 (n=1)	0.774194	0.378923	0.562299
CSM3522 (n=9)	SRCmul2 (n=13)	0.402453	0.525825	0.778498		C16-17 (n=14)	JR082 (n=1)	0.482143	0.487453	0.741157		C16-01 (n=12)	SRCset2 (n=9)	0.853535	0.355554	0.541664		CSM3445 (n=11)	JR078 (n=1)	0.774194	0.378923	0.562299
CSM3467 (n=10)	JR076 (n=1)	0.4	0.527089	0.778498		JR044rn (n=14)	JR066 (n=1)	0.482143	0.487453	0.741157		C16-02 (n=11)	CSM3503 (n=27)	0.841492	0.35897	0.545803		SRCset1 (n=29)	SRCset2 (n=9)	0.77122	0.37984	0.562299
CSM3467 (n=10)	JR079 (n=1)	0.4	0.527089	0.778498		C16-14 (n=12)	CSM3523 (n=19)	0.475329	0.490546	0.744408		JR053 (n=29)	SRCmul2 (n=13)	0.830732	0.362061	0.549431		CSM3433 (n=19)	CSM3665 (n=1)	0.770416	0.380088	0.562299
C16-17 (n=14)	SRCset2 (n=9)	0.396825	0.528733	0.778498		CSM3445 (n=11)	SRCmin1 (n=17)	0.465241	0.495185	0.749685		C16-03 (n=13)	SRCset2 (n=9)	0.812709	0.367321	0.555999		CSM3433 (n=19)	JR065 (n=1)	0.770416	0.380088	0.562299
C16-02 (n=11)	CSM3433 (n=19)	0.389412	0.532609	0.778498		CSM3503 (n=27)	JR077 (n=1)	0.463602	0.495946	0.749685		CSM3467 (n=10)	SRCset1 (n=29)	0.811034	0.367815	0.555999		CSM3433 (n=19)	JR073 (n=1)	0.770416	0.380088	0.562299
C16-02 (n=11)	CSM3445 (n=11)	0.389148	0.532747	0.778498		CSM3508 (n=29)	SRCset2 (n=9)	0.448276	0.503155	0.759112		CSM3508 (n=29)	SRCset1 (n=29)	0.799593	0.371215	0.560054		CSM3433 (n=19)	JR076 (n=1)	0.770416	0.380088	0.562299
C16-15 (n=13)	CSM3660 (n=1)	0.384615	0.535143	0.778498		C16-17 (n=14)	CSM3445 (n=11)	0.431568	0.51122	0.769791		JR044rn (n=14)	SRCset2 (n=9)	0.778162	0.377704	0.568743		CSM3433 (n=19)	JR081 (n=1)	0.770416	0.380088	0.562299
C16-15 (n=13)	CSM3664 (n=1)	0.384615	0.535143	0.778498		CSM3445 (n=11)	SRCset2 (n=9)	0.417027	0.518424	0.769901		JR044rn (n=14)	SRCmin1 (n=17)	0.762759	0.382467	0.57271		JR079 (n=1)	SRCset2 (n=9)	0.762195	0.382642	0.562299
C16-15 (n=13)	CSM3665 (n=1)	0.384615	0.535143	0.778498		CSM3508 (n=29)	JR074 (n=1)	0.403782	0.525143	0.769901		C16-03 (n=13)	C16-14 (n=12)	0.757396	0.384145	0.57271		C15-44 (n=11)	JR082 (n=1)	0.760563	0.383152	0.562299
C16-15 (n=13)	JR065 (n=1)	0.384615	0.535143	0.778498		JR053 (n=29)	JR066 (n=1)	0.403782	0.525143	0.769901		C16-03 (n=13)	JR067 (n=1)	0.753846	0.385261	0.57271		JR073 (n=1)	SRCmin1 (n=17)	0.757796	0.384019	0.562299
C16-15 (n=13)	JR067 (n=1)	0.384615	0.535143	0.778498		JR053 (n=29)	JR071 (n=1)	0.403782	0.525143	0.769901		C16-15 (n=13)	JR077 (n=1)	0.753846	0.385261	0.57271		JR076 (n=1)	SRCmin1 (n=17)	0.757796	0.384019	0.562299
C16-15 (n=13)	JR073 (n=1)	0.384615	0.535143	0.778498		JR053 (n=29)	JR076 (n=1)	0.403782	0.525143	0.769901		JR067 (n=1)	SRCmin1 (n=17)	0.752322	0.385742	0.57271		JR080 (n=1)	SRCmin1 (n=17)	0.757796	0.384019	0.562299
C16-15 (n=13)	JR074 (n=1)	0.384615	0.535143	0.778498		JR053 (n=29)	JR079 (n=1)	0.403782	0.525143	0.769901		CSM3508 (n=29)	JR067 (n=1)	0.750834	0.386212	0.57271		JR081 (n=1)	SRCmin1 (n=17)	0.757796	0.384019	0.562299
C16-15 (n=13)	JR075 (n=1)	0.384615	0.535143	0.778498		CSM3508 (n=29)	CSM3522 (n=9)	0.403478	0.525299	0.769901		JR053 (n=29)	JR067 (n=1)	0.750834	0.386212	0.57271		CSM3467 (n=10)	SRCmul2 (n=13)	0.757213	0.384202	0.562299
C16-15 (n=13)	JR080 (n=1)	0.384615	0.535143	0.778498		SRCset1 (n=29)	SRCset2 (n=9)	0.403478	0.525299	0.769901		JR067 (n=1)	SRCset1 (n=29)	0.750834	0.386212	0.57271		JR080 (n=1)	SRCset1 (n=29)	0.756557	0.384408	0.562299
C16-15 (n=13)	JR081 (n=1)	0.384615	0.535143	0.778498		CSM3467 (n=10)	JR066 (n=1)	0.4	0.527089	0.769901		SRCmin1 (n=17)	SRCmul1 (n=12)	0.707843	0.400161	0.59125		C16-03 (n=13)	JR071 (n=1)	0.755507	0.384738	0.562299
C16-15 (n=13)	JR082 (n=1)	0.384615	0.535143	0.778498		CSM3467 (n=10)	JR071 (n=1)	0.4	0.527089	0.769901		CSM3508 (n=29)	SRCset2 (n=9)	0.707633	0.400231	0.59125		CSM3523 (n=19)	CSM3665 (n=1)	0.755287	0.384807	0.562299
JR067 (n=1)	SRCmul2 (n=13)	0.384615	0.535143	0.778498		CSM3467 (n=10)	JR076 (n=1)	0.4	0.527089	0.769901		CSM3467 (n=10)	JR044rn (n=14)	0.672292	0.412254	0.60786		CSM3523 (n=19)	JR065 (n=1)	0.755287	0.384807	0.562299
CSM3522 (n=9)	SRCmin1 (n=17)	0.384168	0.535381	0.778498		CSM3467 (n=10)	JR079 (n=1)	0.4	0.527089	0.769901		CSM3508 (n=29)	JR053 (n=29)	0.666579	0.414247	0.609646		C16-03 (n=13)	JR053 (n=29)	0.73695	0.39064	0.569744
CSM3433 (n=19)	JR077 (n=1)	0.368421	0.543866	0.778498		C16-02 (n=11)	CSM3445 (n=11)	0.389148	0.532747	0.769901		C16-15 (n=13)	CSM3490 (n=15)	0.649867	0.42016	0.613946		C15-44 (n=11)	CSM3445 (n=11)	0.734099	0.391558	0.570008
CSM3523 (n=19)	CSM3664 (n=1)	0.368421	0.543866	0.778498		C16-03 (n=13)	CSM3660 (n=1)	0.384615	0.535143	0.769901		CSM3503 (n=27)	JR067 (n=1)	0.64751	0.421004	0.613946		C16-02 (n=11)	JR044rn (n=14)	0.722252	0.395406	0.574277
CSM3523 (n=19)	CSM3665 (n=1)	0.368421	0.543866	0.778498		C16-03 (n=13)	JR071 (n=1)	0.384615	0.535143	0.769901		C16-01 (n=12)	CSM3665 (n=1)	0.642857	0.422678	0.613946		C15-44 (n=11)	CSM3467 (n=10)	0.718717	0.396565	0.574277
CSM3523 (n=19)	JR065 (n=1)	0.368421	0.543866	0.778498		C16-03 (n=13)	JR073 (n=1)	0.384615	0.535143	0.769901		C16-01 (n=12)	JR065 (n=1)	0.642857	0.422678	0.613946		C16-02 (n=11)	CSM3467 (n=10)	0.718247	0.396719	0.574277
CSM3523 (n=19)	JR066 (n=1)	0.368421	0.543866	0.778498		C16-03 (n=13)	JR080 (n=1)	0.384615	0.535143	0.769901		C16-01 (n=12)	JR081 (n=1)	0.642857	0.422678	0.613946		CSM3445 (n=11)	SRCmul2 (n=13)	0.710367	0.399322	0.576964
CSM3523 (n=19)	JR067 (n=1)	0.368421	0.543866	0.778498		C16-03 (n=13)	JR082 (n=1)	0.384615	0.535143	0.769901		C16-14 (n=12)	CSM3664 (n=1)	0.642857	0.422678	0.613946		C16-15 (n=13)	SRCmin1 (n=17)	0.70266	0.401891	0.578728
CSM3523 (n=19)	JR071 (n=1)	0.368421	0.543866	0.778498		C16-15 (n=13)	JR067 (n=1)	0.384615	0.535143	0.769901		C16-14 (n=12)	JR076 (n=1)	0.642857	0.422678	0.613946		SRCmin1 (n=17)	SRCset2 (n=9)	0.702215	0.40204	0.578728
CSM3523 (n=19)	JR073 (n=1)	0.368421	0.543866	0.778498		C16-15 (n=13)	JR074 (n=1)	0.384615	0.535143	0.769901		SRCmin1 (n=17)	SRCset2 (n=9)	0.610748	0.434506	0.623937		C16-03 (n=13)	CSM3522 (n=9)	0.699532	0.402941	0.578947
CSM3523 (n=19)	JR074 (n=1)	0.368421	0.543866	0.778498		JR065 (n=1)	SRCmul2 (n=13)	0.384615	0.535143	0.769901		CSM3433 (n=19)	JR074 (n=1)	0.609023	0.435156	0.623937		JR044rn (n=14)	JR070 (n=1)	0.664557	0.414956	0.594001
CSM3523 (n=19)	JR076 (n=1)	0.368421	0.543866	0.778498		JR081 (n=1)	SRCmul2 (n=13)	0.384615	0.535143	0.769901		CSM3433 (n=19)	JR075 (n=1)	0.609023	0.435156	0.623937		JR044rn (n=14)	JR080 (n=1)	0.664557	0.414956	0.594001
CSM3523 (n=19)	JR077 (n=1)	0.368421	0.543866	0.778498		CSM3503 (n=27)	CSM3508 (n=29)	0.3781	0.538622	0.769901		CSM3433 (n=19)	JR082 (n=1)	0.609023	0.435156	0.623937		C16-01 (n=12)	JR075 (n=1)	0.651811	0.419466	0.599348
CSM3523 (n=19)	JR079 (n=1)	0.368421	0.543866	0.778498		C16-02 (n=11)	C16-03 (n=13)	0.37007	0.542966	0.769901		CSM3523 (n=19)	CSM3664 (n=1)	0.609023	0.435156	0.623937		C16-15 (n=13)	SRCset2 (n=9)	0.643594	0.422412	0.602444
CSM3523 (n=19)	JR080 (n=1)	0.368421	0.543866	0.778498		C16-15 (n=13)	CSM3445 (n=11)	0.37007	0.542966	0.769901		CSM3523 (n=19)	JR076 (n=1)	0.609023	0.435156	0.623937		C16-02 (n=11)	SRCmin1 (n=17)	0.641077	0.423321	0.602628
CSM3433 (n=19)	CSM3660 (n=1)	0.368421	0.543866	0.778498		CSM3523 (n=19)	CSM3664 (n=1)	0.368421	0.543866	0.769901		CSM3523 (n=19)	JR082 (n=1)	0.609023	0.435156	0.623937		CSM3523 (n=19)	JR073 (n=1)	0.611321	0.434291	0.614848
C16-03 (n=13)	SRCmin1 (n=17)	0.368267	0.54395	0.778498		CSM3523 (n=19)	JR066 (n=1)	0.368421	0.543866	0.769901		C16-03 (n=13)	SRCmin1 (n=17)	0.599475	0.438779	0.627977		CSM3523 (n=19)	JR076 (n=1)	0.611321	0.434291	0.614848
C16-01 (n=12)	CSM3522 (n=9)	0.323232	0.569672	0.812329		CSM3523 (n=19)	JR067 (n=1)	0.368421	0.543866	0.769901		CSM3522 (n=9)	JR053 (n=29)	0.596817	0.439795	0.628279		CSM3523 (n=19)	JR081 (n=1)	0.611321	0.434291	0.614848
C16-14 (n=12)	SRCset2 (n=9)	0.323232	0.569672	0.812329		CSM3523 (n=19)	JR071 (n=1)	0.368421	0.543866	0.769901		C15-44 (n=11)	JR044rn (n=14)	0.587639	0.443334	0.631147		C16-03 (n=13)	SRCset2 (n=9)	0.591079	0.442002	0.624621
CSM3508 (n=29)	SRCset1 (n=29)	0.304782	0.5809	0.815324		CSM3523 (n=19)	JR076 (n=1)	0.368421	0.543866	0.769901		C16-02 (n=11)	C16-17 (n=14)	0.587413	0.443421	0.631147		JR070 (n=1)	SRCmul2 (n=13)	0.558758	0.454761	0.636356
C16-17 (n=14)	CSM3445 (n=11)	0.2997	0.58407	0.815324		CSM3523 (n=19)	JR077 (n=1)	0.368421	0.543866	0.769901		CSM3490 (n=15)	JR078 (n=1)	0.576471	0.447699	0.636075		JR082 (n=1)	SRCmul2 (n=13)	0.558758	0.454761	0.636356
C16-01 (n=12)	JR078 (n=1)	0.285714	0.59298	0.815324		CSM3523 (n=19)	JR079 (n=1)	0.368421	0.543866	0.769901		CSM3508 (n=29)	CSM3665 (n=1)	0.56396	0.452669	0.640582		C16-15 (n=13)	CSM3664 (n=1)	0.557522	0.45526	0.636356
CSM3660 (n=1)	SRCmul1 (n=12)	0.285714	0.59298	0.815324		CSM3433 (n=19)	JR075 (n=1)	0.368421	0.543866	0.769901		JR070 (n=1)	SRCset1 (n=29)	0.56396	0.452669	0.640582		C16-03 (n=13)	CSM3660 (n=1)	0.556291	0.455758	0.636356
CSM3665 (n=1)	SRCmul1 (n=12)	0.285714	0.59298	0.815324		CSM3522 (n=9)	SRCset1 (n=29)	0.361037	0.547931	0.77425		C15-44 (n=11)	C16-14 (n=12)	0.545455	0.460181	0.640582		C16-03 (n=13)	JR067 (n=1)	0.556291	0.455758	0.636356
JR065 (n=1)	SRCmul1 (n=12)	0.285714	0.59298	0.815324		C16-01 (n=12)	C16-15 (n=13)	0.357988	0.549626	0.775241		C16-14 (n=12)	CSM3523 (n=19)	0.532895	0.465392	0.640582		C16-03 (n=13)	JR078 (n=1)	0.556291	0.455758	0.636356
JR080 (n=1)	SRCmul1 (n=12)	0.285714	0.59298	0.815324		C16-17 (n=14)	SRCset1 (n=29)	0.355352	0.551099	0.775916		C15-44 (n=11)	CSM3665 (n=1)	0.524476	0.468939	0.640582		C15-44 (n=11)	JR053 (n=29)	0.555525	0.456069	0.636356
CSM3522 (n=9)	CSM3660 (n=1)	0.272727	0.601508	0.815324		C16-01 (n=12)	CSM3467 (n=10)	0.352174	0.552885	0.777028		C15-44 (n=11)	JR065 (n=1)	0.524476	0.468939	0.640582		CSM3445 (n=11)	CSM3665 (n=1)	0.535714	0.464214	0.640686
CSM3522 (n=9)	CSM3664 (n=1)	0.272727	0.601508	0.815324		C15-44 (n=11)	SRCset2 (n=9)	0.324675	0.568811	0.796564		C15-44 (n=11)	JR081 (n=1)	0.524476	0.468939	0.640582		CSM3445 (n=11)	JR065 (n=1)	0.535714	0.464214	0.640686
CSM3522 (n=9)	CSM3665 (n=1)	0.272727	0.601508	0.815324		JR044rn (n=14)	SRCset2 (n=9)	0.321429	0.57075	0.796564		C16-02 (n=11)	CSM3665 (n=1)	0.524476	0.468939	0.640582		CSM3445 (n=11)	JR070 (n=1)	0.535714	0.464214	0.640686
CSM3522 (n=9)	JR065 (n=1)	0.272727	0.601508	0.815324		SRCmin1 (n=17)	SRCset2 (n=9)	0.320261	0.571451	0.796564		C16-02 (n=11)	JR065 (n=1)	0.524476	0.468939	0.640582		CSM3445 (n=11)	JR073 (n=1)	0.535714	0.464214	0.640686
CSM3522 (n=9)	JR066 (n=1)	0.272727	0.601508	0.815324		C16-02 (n=11)	SRCset1 (n=29)	0.314015	0.575227	0.796564		C16-02 (n=11)	JR073 (n=1)	0.524476	0.468939	0.640582		CSM3445 (n=11)	JR076 (n=1)	0.535714	0.464214	0.640686
CSM3522 (n=9)	JR067 (n=1)	0.272727	0.601508	0.815324		C16-15 (n=13)	CSM3467 (n=10)	0.311538	0.576738	0.796564		C16-02 (n=11)	JR074 (n=1)	0.524476	0.468939	0.640582		CSM3445 (n=11)	JR081 (n=1)	0.535714	0.464214	0.640686
CSM3522 (n=9)	JR071 (n=1)	0.272727	0.601508	0.815324		C15-44 (n=11)	C16-02 (n=11)	0.311534	0.57674	0.796564		C16-02 (n=11)	JR075 (n=1)	0.524476	0.468939	0.640582		C16-01 (n=12)	CSM3467 (n=10)	0.533009	0.465344	0.640686
CSM3522 (n=9)	JR073 (n=1)	0.272727	0.601508	0.815324		CSM3490 (n=15)	JR075 (n=1)	0.294118	0.587594	0.796564		C16-02 (n=11)	JR080 (n=1)	0.524476	0.468939	0.640582		C16-02 (n=11)	JR079 (n=1)	0.531915	0.465803	0.640686
CSM3522 (n=9)	JR074 (n=1)	0.272727	0.601508	0.815324		CSM3433 (n=19)	CSM3445 (n=11)	0.289397	0.590608	0.796564		C16-02 (n=11)	JR081 (n=1)	0.524476	0.468939	0.640582		C15-44 (n=11)	CSM3665 (n=1)	0.526316	0.46816	0.641645
CSM3522 (n=9)	JR076 (n=1)	0.272727	0.601508	0.815324		C16-01 (n=12)	JR074 (n=1)	0.285714	0.59298	0.796564		CSM3445 (n=11)	CSM3660 (n=1)	0.524476	0.468939	0.640582		C15-44 (n=11)	JR065 (n=1)	0.526316	0.46816	0.641645
CSM3522 (n=9)	JR078 (n=1)	0.272727	0.601508	0.815324		C16-14 (n=12)	CSM3660 (n=1)	0.285714	0.59298	0.796564		CSM3445 (n=11)	JR067 (n=1)	0.524476	0.468939	0.640582		CSM3522 (n=9)	JR074 (n=1)	0.5	0.4795	0.654865
CSM3522 (n=9)	JR079 (n=1)	0.272727	0.601508	0.815324		C16-14 (n=12)	JR073 (n=1)	0.285714	0.59298	0.796564		CSM3445 (n=11)	JR070 (n=1)	0.524476	0.468939	0.640582		CSM3522 (n=9)	JR080 (n=1)	0.5	0.4795	0.654865
CSM3522 (n=9)	JR080 (n=1)	0.272727	0.601508	0.815324		C16-14 (n=12)	JR080 (n=1)	0.285714	0.59298	0.796564		CSM3445 (n=11)	JR073 (n=1)	0.524476	0.468939	0.640582		JR082 (n=1)	SRCset2 (n=9)	0.490798	0.483572	0.655695
CSM3522 (n=9)	JR081 (n=1)	0.272727	0.601508	0.815324		C16-14 (n=12)	JR082 (n=1)	0.285714	0.59298	0.796564		CSM3445 (n=11)	JR074 (n=1)	0.524476	0.468939	0.640582		C16-17 (n=14)	CSM3664 (n=1)	0.487365	0.485105	0.655695
CSM3522 (n=9)	JR082 (n=1)	0.272727	0.601508	0.815324		CSM3665 (n=1)	SRCmul1 (n=12)	0.285714	0.59298	0.796564		CSM3445 (n=11)	JR075 (n=1)	0.524476	0.468939	0.640582		JR044rn (n=14)	JR073 (n=1)	0.487365	0.485105	0.655695
JR066 (n=1)	SRCset2 (n=9)	0.272727	0.601508	0.815324		JR065 (n=1)	SRCmul1 (n=12)	0.285714	0.59298	0.796564		CSM3445 (n=11)	JR080 (n=1)	0.524476	0.468939	0.640582		JR044rn (n=14)	JR076 (n=1)	0.487365	0.485105	0.655695
JR071 (n=1)	SRCset2 (n=9)	0.272727	0.601508	0.815324		JR081 (n=1)	SRCmul1 (n=12)	0.285714	0.59298	0.796564		CSM3445 (n=11)	JR082 (n=1)	0.524476	0.468939	0.640582		JR044rn (n=14)	JR081 (n=1)	0.487365	0.485105	0.655695
JR076 (n=1)	SRCset2 (n=9)	0.272727	0.601508	0.815324		C16-17 (n=14)	CSM3467 (n=10)	0.277714	0.598203	0.796564		CSM3445 (n=11)	SRCset2 (n=9)	0.520924	0.470448	0.64152		CSM3665 (n=1)	JR053 (n=29)	0.484631	0.486332	0.655695
JR077 (n=1)	SRCset2 (n=9)	0.272727	0.601508	0.815324		CSM3522 (n=9)	CSM3660 (n=1)	0.272727	0.601508	0.796564		CSM3433 (n=19)	SRCset2 (n=9)	0.508772	0.475671	0.64751		JR053 (n=29)	JR065 (n=1)	0.484631	0.486332	0.655695
JR079 (n=1)	SRCset2 (n=9)	0.272727	0.601508	0.815324		CSM3522 (n=9)	CSM3665 (n=1)	0.272727	0.601508	0.796564		JR044rn (n=14)	JR074 (n=1)	0.483005	0.487064	0.653288		CSM3523 (n=19)	JR080 (n=1)	0.483384	0.486894	0.655695
CSM3664 (n=1)	JR053 (n=29)	0.2703	0.60313	0.815324		CSM3522 (n=9)	JR065 (n=1)	0.272727	0.601508	0.796564		JR044rn (n=14)	JR075 (n=1)	0.483005	0.487064	0.653288		C16-01 (n=12)	JR080 (n=1)	0.453911	0.500484	0.67251
JR053 (n=29)	JR074 (n=1)	0.2703	0.60313	0.815324		CSM3522 (n=9)	JR066 (n=1)	0.272727	0.601508	0.796564		JR044rn (n=14)	JR082 (n=1)	0.483005	0.487064	0.653288		C16-14 (n=12)	JR073 (n=1)	0.448895	0.50286	0.67251
JR078 (n=1)	SRCset1 (n=29)	0.2703	0.60313	0.815324		CSM3522 (n=9)	JR067 (n=1)	0.272727	0.601508	0.796564		C16-17 (n=14)	CSM3660 (n=1)	0.482143	0.487453	0.653288		C16-14 (n=12)	JR076 (n=1)	0.448895	0.50286	0.67251
C16-17 (n=14)	JR044rn (n=14)	0.255454	0.613261	0.827584		CSM3522 (n=9)	JR071 (n=1)	0.272727	0.601508	0.796564		C16-17 (n=14)	CSM3664 (n=1)	0.482143	0.487453	0.653288		C16-14 (n=12)	JR081 (n=1)	0.448895	0.50286	0.67251
C16-15 (n=13)	CSM3522 (n=9)	0.250836	0.616487	0.830501		CSM3522 (n=9)	JR073 (n=1)	0.272727	0.601508	0.796564		C16-17 (n=14)	JR070 (n=1)	0.482143	0.487453	0.653288		C16-15 (n=13)	JR053 (n=29)	0.44599	0.504245	0.673198
C16-02 (n=11)	CSM3467 (n=10)	0.242975	0.622065	0.833678		CSM3522 (n=9)	JR074 (n=1)	0.272727	0.601508	0.796564		C16-17 (n=14)	JR075 (n=1)	0.482143	0.487453	0.653288		CSM3490 (n=15)	JR071 (n=1)	0.437026	0.508561	0.67779
CSM3467 (n=10)	SRCset2 (n=9)	0.24	0.624206	0.833678		CSM3522 (n=9)	JR076 (n=1)	0.272727	0.601508	0.796564		C16-17 (n=14)	JR079 (n=1)	0.482143	0.487453	0.653288		CSM3490 (n=15)	JR079 (n=1)	0.433735	0.510162	0.678752
C16-15 (n=13)	SRCmin1 (n=17)	0.231645	0.630307	0.833678		CSM3522 (n=9)	JR079 (n=1)	0.272727	0.601508	0.796564		C16-17 (n=14)	JR082 (n=1)	0.482143	0.487453	0.653288		C16-01 (n=12)	CSM3508 (n=29)	0.417568	0.518153	0.687257
C16-17 (n=14)	CSM3660 (n=1)	0.214286	0.643429	0.833678		CSM3522 (n=9)	JR080 (n=1)	0.272727	0.601508	0.796564		CSM3503 (n=27)	CSM3660 (n=1)	0.463602	0.495946	0.661261		C16-01 (n=12)	JR044rn (n=14)	0.417211	0.518332	0.687257
C16-17 (n=14)	JR075 (n=1)	0.214286	0.643429	0.833678		CSM3522 (n=9)	JR081 (n=1)	0.272727	0.601508	0.796564		CSM3503 (n=27)	CSM3665 (n=1)	0.463602	0.495946	0.661261		JR053 (n=29)	SRCmul2 (n=13)	0.411934	0.520989	0.6889
JR044rn (n=14)	JR066 (n=1)	0.214286	0.643429	0.833678		CSM3522 (n=9)	JR082 (n=1)	0.272727	0.601508	0.796564		CSM3503 (n=27)	JR070 (n=1)	0.463602	0.495946	0.661261		CSM3467 (n=10)	JR074 (n=1)	0.411215	0.521353	0.6889
JR044rn (n=14)	JR071 (n=1)	0.214286	0.643429	0.833678		JR071 (n=1)	SRCset2 (n=9)	0.272727	0.601508	0.796564		C15-44 (n=11)	C16-01 (n=12)	0.458333	0.498404	0.662274		JR053 (n=29)	JR080 (n=1)	0.408049	0.522962	0.689845
JR044rn (n=14)	JR076 (n=1)	0.214286	0.643429	0.833678		JR076 (n=1)	SRCset2 (n=9)	0.272727	0.601508	0.796564		C16-02 (n=11)	C16-14 (n=12)	0.458333	0.498404	0.662274		CSM3467 (n=10)	JR070 (n=1)	0.40553	0.524247	0.690363
JR044rn (n=14)	JR079 (n=1)	0.214286	0.643429	0.833678		JR077 (n=1)	SRCset2 (n=9)	0.272727	0.601508	0.796564		C16-14 (n=12)	C16-17 (n=14)	0.44709	0.50372	0.666992		C16-01 (n=12)	CSM3503 (n=27)	0.390782	0.531889	0.699235
JR044rn (n=14)	JR081 (n=1)	0.214286	0.643429	0.833678		JR079 (n=1)	SRCset2 (n=9)	0.272727	0.601508	0.796564		C16-02 (n=11)	SRCmul2 (n=13)	0.443916	0.505238	0.666992		CSM3665 (n=1)	SRCmul2 (n=13)	0.387168	0.533792	0.699358
JR044rn (n=14)	JR082 (n=1)	0.214286	0.643429	0.833678		CSM3522 (n=9)	JR044rn (n=14)	0.253968	0.614295	0.812118		CSM3522 (n=9)	CSM3523 (n=19)	0.441016	0.506632	0.666992		JR065 (n=1)	SRCmul2 (n=13)	0.387168	0.533792	0.699358
C16-01 (n=12)	CSM3467 (n=10)	0.213043	0.644392	0.833678		C16-03 (n=13)	SRCset2 (n=9)	0.250836	0.616487	0.813638		CSM3522 (n=9)	SRCset2 (n=9)	0.438596	0.507801	0.666992		CSM3433 (n=19)	SRCset2 (n=9)	0.381652	0.536721	0.700292
SRCmin1 (n=17)	SRCset2 (n=9)	0.209877	0.646864	0.833678		C16-02 (n=11)	SRCmin1 (n=17)	0.243961	0.62136	0.817285		C16-17 (n=14)	CSM3523 (n=19)	0.429898	0.512039	0.666992		CSM3523 (n=19)	CSM3660 (n=1)	0.369811	0.543107	0.700292
CSM3433 (n=19)	CSM3445 (n=11)	0.204198	0.651353	0.833678		C16-02 (n=11)	JR044rn (n=14)	0.242757	0.622222	0.817285		CSM3467 (n=10)	SRCset2 (n=9)	0.426667	0.513629	0.666992		CSM3523 (n=19)	JR067 (n=1)	0.369811	0.543107	0.700292
C16-01 (n=12)	SRCmin1 (n=17)	0.196078	0.657905	0.833678		C16-03 (n=13)	CSM3445 (n=11)	0.242517	0.622394	0.817285		CSM3467 (n=10)	SRCmin1 (n=17)	0.42605	0.513933	0.666992		CSM3523 (n=19)	JR071 (n=1)	0.369811	0.543107	0.700292
C16-15 (n=13)	CSM3433 (n=19)	0.1947	0.659033	0.833678		C16-15 (n=13)	SRCmin1 (n=17)	0.231645	0.630307	0.826284		JR053 (n=29)	SRCmin1 (n=17)	0.420655	0.51661	0.666992		CSM3523 (n=19)	JR074 (n=1)	0.369811	0.543107	0.700292
C16-17 (n=14)	CSM3522 (n=9)	0.194444	0.659243	0.833678		CSM3433 (n=19)	SRCmul2 (n=13)	0.230033	0.631499	0.826459		SRCmin1 (n=17)	SRCset1 (n=29)	0.420655	0.51661	0.666992		CSM3523 (n=19)	JR075 (n=1)	0.369811	0.543107	0.700292
C16-03 (n=13)	C16-14 (n=12)	0.189349	0.663459	0.833678		JR044rn (n=14)	JR065 (n=1)	0.214286	0.643429	0.835066		C15-44 (n=11)	SRCset2 (n=9)	0.417027	0.518424	0.666992		CSM3523 (n=19)	JR078 (n=1)	0.369811	0.543107	0.700292
C16-02 (n=11)	C16-03 (n=13)	0.188811	0.663908	0.833678		JR044rn (n=14)	JR071 (n=1)	0.214286	0.643429	0.835066		C16-02 (n=11)	SRCset2 (n=9)	0.417027	0.518424	0.666992		CSM3523 (n=19)	JR079 (n=1)	0.369811	0.543107	0.700292
C16-02 (n=11)	CSM3664 (n=1)	0.188811	0.663908	0.833678		JR044rn (n=14)	JR076 (n=1)	0.214286	0.643429	0.835066		SRCmul2 (n=13)	SRCset1 (n=29)	0.408796	0.522581	0.666992		CSM3523 (n=19)	JR082 (n=1)	0.369811	0.543107	0.700292
C16-02 (n=11)	CSM3665 (n=1)	0.188811	0.663908	0.833678		JR044rn (n=14)	JR079 (n=1)	0.214286	0.643429	0.835066		CSM3508 (n=29)	JR065 (n=1)	0.403782	0.525143	0.666992		C16-02 (n=11)	JR053 (n=29)	0.368973	0.543564	0.700292
C16-02 (n=11)	JR065 (n=1)	0.188811	0.663908	0.833678		JR044rn (n=14)	JR081 (n=1)	0.214286	0.643429	0.835066		CSM3508 (n=29)	JR070 (n=1)	0.403782	0.525143	0.666992		CSM3445 (n=11)	JR079 (n=1)	0.344086	0.55748	0.71553
C16-02 (n=11)	JR067 (n=1)	0.188811	0.663908	0.833678		C15-44 (n=11)	C16-17 (n=14)	0.191808	0.661416	0.839979		CSM3508 (n=29)	JR081 (n=1)	0.403782	0.525143	0.666992		CSM3445 (n=11)	JR080 (n=1)	0.344086	0.55748	0.71553
C16-02 (n=11)	JR073 (n=1)	0.188811	0.663908	0.833678		CSM3523 (n=19)	JR044rn (n=14)	0.191066	0.662031	0.839979		CSM3660 (n=1)	SRCset1 (n=29)	0.403782	0.525143	0.666992		CSM3665 (n=1)	SRCmin1 (n=17)	0.337149	0.56148	0.71553
C16-02 (n=11)	JR074 (n=1)	0.188811	0.663908	0.833678		C15-44 (n=11)	CSM3660 (n=1)	0.188811	0.663908	0.839979		JR053 (n=29)	JR073 (n=1)	0.403782	0.525143	0.666992		JR065 (n=1)	SRCmin1 (n=17)	0.337149	0.56148	0.71553
C16-02 (n=11)	JR077 (n=1)	0.188811	0.663908	0.833678		C15-44 (n=11)	CSM3664 (n=1)	0.188811	0.663908	0.839979		JR082 (n=1)	SRCset1 (n=29)	0.403782	0.525143	0.666992		JR073 (n=1)	SRCset1 (n=29)	0.336474	0.561872	0.71553
C16-02 (n=11)	JR080 (n=1)	0.188811	0.663908	0.833678		C15-44 (n=11)	JR067 (n=1)	0.188811	0.663908	0.839979		CSM3467 (n=10)	JR074 (n=1)	0.4	0.527089	0.666992		JR076 (n=1)	SRCset1 (n=29)	0.336474	0.561872	0.71553
C16-02 (n=11)	JR082 (n=1)	0.188811	0.663908	0.833678		C15-44 (n=11)	JR073 (n=1)	0.188811	0.663908	0.839979		CSM3467 (n=10)	JR080 (n=1)	0.4	0.527089	0.666992		JR081 (n=1)	SRCset1 (n=29)	0.336474	0.561872	0.71553
C16-03 (n=13)	CSM3445 (n=11)	0.188811	0.663908	0.833678		C15-44 (n=11)	JR080 (n=1)	0.188811	0.663908	0.839979		C16-15 (n=13)	C16-17 (n=14)	0.397959	0.528145	0.666992		C16-01 (n=12)	CSM3433 (n=19)	0.325519	0.56831	0.722539
C16-15 (n=13)	CSM3445 (n=11)	0.188811	0.663908	0.833678		C15-44 (n=11)	JR082 (n=1)	0.188811	0.663908	0.839979		C16-17 (n=14)	SRCset2 (n=9)	0.396825	0.528733	0.666992		CSM3503 (n=27)	CSM3665 (n=1)	0.311795	0.576581	0.73065
CSM3445 (n=11)	CSM3660 (n=1)	0.188811	0.663908	0.833678		C16-02 (n=11)	CSM3664 (n=1)	0.188811	0.663908	0.839979		CSM3490 (n=15)	SRCset2 (n=9)	0.392	0.53125	0.666992		CSM3503 (n=27)	JR065 (n=1)	0.311795	0.576581	0.73065
CSM3445 (n=11)	JR066 (n=1)	0.188811	0.663908	0.833678		C16-02 (n=11)	JR067 (n=1)	0.188811	0.663908	0.839979		C16-03 (n=13)	CSM3660 (n=1)	0.384615	0.535143	0.666992		CSM3433 (n=19)	CSM3467 (n=10)	0.308786	0.578426	0.731789
CSM3445 (n=11)	JR071 (n=1)	0.188811	0.663908	0.833678		CSM3445 (n=11)	CSM3665 (n=1)	0.188811	0.663908	0.839979		C16-03 (n=13)	CSM3665 (n=1)	0.384615	0.535143	0.666992		C15-44 (n=11)	C16-03 (n=13)	0.303465	0.581718	0.734752
CSM3445 (n=11)	JR075 (n=1)	0.188811	0.663908	0.833678		CSM3445 (n=11)	JR076 (n=1)	0.188811	0.663908	0.839979		C16-03 (n=13)	JR065 (n=1)	0.384615	0.535143	0.666992		C16-17 (n=14)	CSM3490 (n=15)	0.299612	0.584126	0.73659
C16-03 (n=13)	CSM3522 (n=9)	0.188406	0.664247	0.833678		CSM3433 (n=19)	JR074 (n=1)	0.18797	0.664612	0.839979		C16-03 (n=13)	JR070 (n=1)	0.384615	0.535143	0.666992		C16-01 (n=12)	JR070 (n=1)	0.289694	0.590417	0.739871
C16-15 (n=13)	SRCset2 (n=9)	0.188406	0.664247	0.833678		CSM3433 (n=19)	CSM3665 (n=1)	0.18797	0.664612	0.839979		C16-03 (n=13)	JR073 (n=1)	0.384615	0.535143	0.666992		C16-15 (n=13)	CSM3522 (n=9)	0.286528	0.592454	0.739871
CSM3433 (n=19)	JR067 (n=1)	0.18797	0.664612	0.833678		CSM3433 (n=19)	JR065 (n=1)	0.18797	0.664612	0.839979		C16-03 (n=13)	JR074 (n=1)	0.384615	0.535143	0.666992		C16-14 (n=12)	JR074 (n=1)	0.286501	0.592471	0.739871
CSM3523 (n=19)	CSM3660 (n=1)	0.18797	0.664612	0.833678		CSM3433 (n=19)	JR081 (n=1)	0.18797	0.664612	0.839979		C16-03 (n=13)	JR075 (n=1)	0.384615	0.535143	0.666992		C16-14 (n=12)	JR075 (n=1)	0.286501	0.592471	0.739871
CSM3523 (n=19)	JR081 (n=1)	0.18797	0.664612	0.833678		C16-02 (n=11)	C16-14 (n=12)	0.185606	0.666599	0.839979		C16-03 (n=13)	JR080 (n=1)	0.384615	0.535143	0.666992		C16-14 (n=12)	JR080 (n=1)	0.286501	0.592471	0.739871
CSM3523 (n=19)	JR082 (n=1)	0.18797	0.664612	0.833678		C16-14 (n=12)	CSM3445 (n=11)	0.185606	0.666599	0.839979		C16-03 (n=13)	JR081 (n=1)	0.384615	0.535143	0.666992		C16-14 (n=12)	JR082 (n=1)	0.286501	0.592471	0.739871
CSM3433 (n=19)	JR081 (n=1)	0.18797	0.664612	0.833678		C16-02 (n=11)	CSM3467 (n=10)	0.178512	0.672655	0.846243		C16-03 (n=13)	JR082 (n=1)	0.384615	0.535143	0.666992		C16-02 (n=11)	SRCmul1 (n=12)	0.277374	0.598427	0.746104
CSM3433 (n=19)	JR082 (n=1)	0.18797	0.664612	0.833678		CSM3445 (n=11)	CSM3522 (n=9)	0.174603	0.676053	0.849148		C16-15 (n=13)	JR078 (n=1)	0.384615	0.535143	0.666992		CSM3523 (n=19)	CSM3664 (n=1)	0.271903	0.602058	0.749421
CSM3503 (n=27)	JR066 (n=1)	0.187739	0.664805	0.833678		JR044rn (n=14)	SRCmul1 (n=12)	0.169312	0.680724	0.85061		CSM3660 (n=1)	SRCmul2 (n=13)	0.384615	0.535143	0.666992		C16-15 (n=13)	C16-17 (n=14)	0.26057	0.609729	0.75775
C16-15 (n=13)	JR053 (n=29)	0.177842	0.673234	0.842894		CSM3467 (n=10)	CSM3522 (n=9)	0.166667	0.683091	0.85061		CSM3665 (n=1)	SRCmul2 (n=13)	0.384615	0.535143	0.666992		C16-03 (n=13)	JR079 (n=1)	0.247241	0.619025	0.768068
C16-14 (n=12)	C16-17 (n=14)	0.169312	0.680724	0.850905		CSM3467 (n=10)	SRCset2 (n=9)	0.166667	0.683091	0.85061		JR070 (n=1)	SRCmul2 (n=13)	0.384615	0.535143	0.666992		C16-02 (n=11)	CSM3445 (n=11)	0.244895	0.620693	0.768903
C16-14 (n=12)	CSM3433 (n=19)	0.164474	0.685071	0.85217		CSM3508 (n=29)	CSM3664 (n=1)	0.163515	0.685941	0.85061		JR081 (n=1)	SRCmul2 (n=13)	0.384615	0.535143	0.666992		C16-14 (n=12)	C16-17 (n=14)	0.239576	0.624513	0.771244
CSM3508 (n=29)	JR077 (n=1)	0.163515	0.685941	0.85217		CSM3508 (n=29)	JR067 (n=1)	0.163515	0.685941	0.85061		C16-01 (n=12)	SRCmin1 (n=17)	0.384314	0.535304	0.666992		C16-03 (n=13)	SRCmul2 (n=13)	0.238076	0.625599	0.771244
JR077 (n=1)	SRCset1 (n=29)	0.163515	0.685941	0.85217		CSM3664 (n=1)	SRCset1 (n=29)	0.163515	0.685941	0.85061		CSM3523 (n=19)	JR067 (n=1)	0.368421	0.543866	0.67658		CSM3467 (n=10)	CSM3665 (n=1)	0.229167	0.632142	0.771244
C16-14 (n=12)	SRCmul1 (n=12)	0.163333	0.686106	0.85217		JR066 (n=1)	SRCset1 (n=29)	0.163515	0.685941	0.85061		C15-44 (n=11)	CSM3503 (n=27)	0.354571	0.551537	0.68503		CSM3467 (n=10)	JR065 (n=1)	0.229167	0.632142	0.771244
C16-14 (n=12)	SRCmin1 (n=17)	0.158824	0.690242	0.855728		JR067 (n=1)	SRCset1 (n=29)	0.163515	0.685941	0.85061		CSM3445 (n=11)	JR053 (n=29)	0.34888	0.554748	0.687923		CSM3665 (n=1)	JR044rn (n=14)	0.217786	0.640732	0.771244
C15-44 (n=11)	JR044rn (n=14)	0.146853	0.701561	0.855728		JR053 (n=29)	SRCset2 (n=9)	0.155909	0.692951	0.857241		C16-02 (n=11)	SRCmin1 (n=17)	0.34575	0.556529	0.689036		JR044rn (n=14)	JR065 (n=1)	0.217786	0.640732	0.771244
C16-14 (n=12)	C16-15 (n=13)	0.14497	0.703389	0.855728		CSM3433 (n=19)	CSM3523 (n=19)	0.155338	0.693486	0.857241		CSM3467 (n=10)	CSM3508 (n=29)	0.335172	0.562629	0.695485		C16-17 (n=14)	CSM3660 (n=1)	0.21544	0.642537	0.771244
C15-44 (n=11)	C16-03 (n=13)	0.141818	0.70648	0.855728		C16-03 (n=13)	JR044rn (n=14)	0.150706	0.697861	0.861284		CSM3503 (n=27)	JR044rn (n=14)	0.333362	0.563686	0.695688		C16-17 (n=14)	CSM3665 (n=1)	0.21544	0.642537	0.771244
C16-03 (n=13)	CSM3660 (n=1)	0.138462	0.709815	0.855728		C16-03 (n=13)	C16-15 (n=13)	0.147929	0.700522	0.863203		CSM3433 (n=19)	CSM3503 (n=27)	0.323628	0.569435	0.701628		C16-17 (n=14)	JR065 (n=1)	0.21544	0.642537	0.771244
C16-03 (n=13)	JR076 (n=1)	0.138462	0.709815	0.855728		C15-44 (n=11)	JR053 (n=29)	0.14336	0.704964	0.866303		SRCmul2 (n=13)	SRCset2 (n=9)	0.322185	0.570297	0.701628		C16-17 (n=14)	JR067 (n=1)	0.21544	0.642537	0.771244
C16-03 (n=13)	JR079 (n=1)	0.138462	0.709815	0.855728		C16-03 (n=13)	JR074 (n=1)	0.138462	0.709815	0.866303		C15-44 (n=11)	CSM3467 (n=10)	0.317355	0.573201	0.70409		C16-17 (n=14)	JR070 (n=1)	0.21544	0.642537	0.771244
C16-03 (n=13)	JR081 (n=1)	0.138462	0.709815	0.855728		C16-03 (n=13)	JR076 (n=1)	0.138462	0.709815	0.866303		C16-02 (n=11)	JR053 (n=29)	0.314015	0.575227	0.705467		C16-17 (n=14)	JR073 (n=1)	0.21544	0.642537	0.771244
C16-15 (n=13)	JR066 (n=1)	0.138462	0.709815	0.855728		C16-15 (n=13)	CSM3664 (n=1)	0.138462	0.709815	0.866303		C15-44 (n=11)	SRCmul1 (n=12)	0.306818	0.579639	0.709762		C16-17 (n=14)	JR074 (n=1)	0.21544	0.642537	0.771244
C16-15 (n=13)	JR071 (n=1)	0.138462	0.709815	0.855728		CSM3665 (n=1)	SRCmul2 (n=13)	0.138462	0.709815	0.866303		C16-01 (n=12)	CSM3508 (n=29)	0.296388	0.586156	0.716617		C16-17 (n=14)	JR075 (n=1)	0.21544	0.642537	0.771244
C16-15 (n=13)	JR076 (n=1)	0.138462	0.709815	0.855728		JR067 (n=1)	SRCmul2 (n=13)	0.138462	0.709815	0.866303		C16-01 (n=12)	JR075 (n=1)	0.285714	0.59298	0.721536		C16-17 (n=14)	JR076 (n=1)	0.21544	0.642537	0.771244
C16-15 (n=13)	JR077 (n=1)	0.138462	0.709815	0.855728		C16-01 (n=12)	C16-02 (n=11)	0.136364	0.711923	0.866303		CSM3522 (n=9)	CSM3660 (n=1)	0.272727	0.601508	0.721536		C16-17 (n=14)	JR078 (n=1)	0.21544	0.642537	0.771244
C16-15 (n=13)	JR079 (n=1)	0.138462	0.709815	0.855728		CSM3445 (n=11)	SRCmul1 (n=12)	0.136364	0.711923	0.866303		CSM3522 (n=9)	JR070 (n=1)	0.272727	0.601508	0.721536		C16-17 (n=14)	JR079 (n=1)	0.21544	0.642537	0.771244
CSM3664 (n=1)	SRCmul2 (n=13)	0.138462	0.709815	0.855728		C15-44 (n=11)	CSM3445 (n=11)	0.130435	0.717982	0.87197		JR071 (n=1)	SRCset2 (n=9)	0.272727	0.601508	0.721536		C16-17 (n=14)	JR080 (n=1)	0.21544	0.642537	0.771244
CSM3665 (n=1)	SRCmul2 (n=13)	0.138462	0.709815	0.855728		C16-14 (n=12)	JR044rn (n=14)	0.12963	0.718816	0.87197		JR077 (n=1)	SRCset2 (n=9)	0.272727	0.601508	0.721536		C16-17 (n=14)	JR081 (n=1)	0.21544	0.642537	0.771244
JR065 (n=1)	SRCmul2 (n=13)	0.138462	0.709815	0.855728		C16-01 (n=12)	CSM3522 (n=9)	0.126263	0.722339	0.874512		JR078 (n=1)	SRCset2 (n=9)	0.272727	0.601508	0.721536		C16-17 (n=14)	JR082 (n=1)	0.21544	0.642537	0.771244
JR073 (n=1)	SRCmul2 (n=13)	0.138462	0.709815	0.855728		C16-01 (n=12)	SRCmin1 (n=17)	0.12549	0.723155	0.874512		CSM3508 (n=29)	CSM3660 (n=1)	0.2703	0.60313	0.721536		C15-44 (n=11)	SRCset2 (n=9)	0.208576	0.647886	0.776458
JR074 (n=1)	SRCmul2 (n=13)	0.138462	0.709815	0.855728		C16-01 (n=12)	CSM3508 (n=29)	0.118227	0.730966	0.88259		CSM3508 (n=29)	JR082 (n=1)	0.2703	0.60313	0.721536		CSM3503 (n=27)	CSM3508 (n=29)	0.196767	0.657343	0.779721
JR080 (n=1)	SRCmul2 (n=13)	0.138462	0.709815	0.855728		SRCmul1 (n=12)	SRCmul2 (n=13)	0.106509	0.744154	0.895235		CSM3665 (n=1)	SRCset1 (n=29)	0.2703	0.60313	0.721536		CSM3445 (n=11)	JR074 (n=1)	0.192857	0.660549	0.779721
C16-01 (n=12)	SRCset2 (n=9)	0.126263	0.722339	0.869482		CSM3523 (n=19)	SRCmul2 (n=13)	0.106367	0.744318	0.895235		JR053 (n=29)	JR070 (n=1)	0.2703	0.60313	0.721536		CSM3445 (n=11)	JR075 (n=1)	0.192857	0.660549	0.779721
C16-02 (n=11)	SRCmin1 (n=17)	0.12447	0.724236	0.870285		CSM3490 (n=15)	CSM3665 (n=1)	0.105882	0.744882	0.895235		JR053 (n=29)	JR080 (n=1)	0.2703	0.60313	0.721536		CSM3445 (n=11)	JR082 (n=1)	0.192857	0.660549	0.779721
CSM3467 (n=10)	SRCmin1 (n=17)	0.123529	0.725238	0.870285		C16-02 (n=11)	JR053 (n=29)	0.101155	0.750449	0.900538		JR074 (n=1)	SRCset1 (n=29)	0.2703	0.60313	0.721536		C15-44 (n=11)	JR074 (n=1)	0.189474	0.663355	0.779721
CSM3508 (n=29)	SRCmin1 (n=17)	0.108886	0.741416	0.888332		C16-14 (n=12)	JR053 (n=29)	0.0993432	0.752619	0.901756		JR075 (n=1)	SRCset1 (n=29)	0.2703	0.60313	0.721536		C16-02 (n=11)	CSM3665 (n=1)	0.189474	0.663355	0.779721
C16-02 (n=11)	C16-17 (n=14)	0.107892	0.742557	0.888335		C16-03 (n=13)	C16-17 (n=14)	0.0847724	0.770931	0.911638		JR080 (n=1)	SRCset1 (n=29)	0.2703	0.60313	0.721536		C16-02 (n=11)	JR065 (n=1)	0.189474	0.663355	0.779721
CSM3467 (n=10)	JR066 (n=1)	0.1	0.75183	0.896678		JR067 (n=1)	SRCmin1 (n=17)	0.0835913	0.772488	0.911638		C15-44 (n=11)	CSM3433 (n=19)	0.244945	0.620657	0.741367		C16-02 (n=11)	JR070 (n=1)	0.189474	0.663355	0.779721
CSM3467 (n=10)	JR071 (n=1)	0.1	0.75183	0.896678		CSM3508 (n=29)	JR066 (n=1)	0.083426	0.772707	0.911638		C16-03 (n=13)	CSM3445 (n=11)	0.242517	0.622394	0.742304		C16-02 (n=11)	JR073 (n=1)	0.189474	0.663355	0.779721
CSM3503 (n=27)	JR071 (n=1)	0.0957854	0.756947	0.901403		JR053 (n=29)	JR074 (n=1)	0.083426	0.772707	0.911638		C16-01 (n=12)	SRCmul2 (n=13)	0.239645	0.624463	0.743635		C16-02 (n=11)	JR076 (n=1)	0.189474	0.663355	0.779721
C15-44 (n=11)	C16-02 (n=11)	0.0873158	0.767618	0.907867		JR071 (n=1)	SRCset1 (n=29)	0.083426	0.772707	0.911638		CSM3665 (n=1)	SRCmin1 (n=17)	0.232198	0.629899	0.748965		C16-02 (n=11)	JR081 (n=1)	0.189474	0.663355	0.779721
SRCset1 (n=29)	SRCset2 (n=9)	0.0851754	0.770403	0.907867		JR079 (n=1)	SRCset1 (n=29)	0.083426	0.772707	0.911638		CSM3503 (n=27)	CSM3508 (n=29)	0.218391	0.640269	0.760136		C15-44 (n=11)	C16-15 (n=13)	0.189223	0.663564	0.779721
CSM3433 (n=19)	SRCmul2 (n=13)	0.0828119	0.773522	0.907867		CSM3445 (n=11)	CSM3523 (n=19)	0.0782528	0.779679	0.911638		C16-17 (n=14)	JR067 (n=1)	0.214286	0.643429	0.762727		CSM3503 (n=27)	SRCmin1 (n=17)	0.189035	0.663721	0.779721
C15-44 (n=11)	JR053 (n=29)	0.0828045	0.773532	0.907867		C16-14 (n=12)	C16-15 (n=13)	0.0739645	0.78565	0.911638		CSM3522 (n=9)	SRCmin1 (n=17)	0.209877	0.646864	0.765636		CSM3467 (n=10)	SRCset1 (n=29)	0.176093	0.674753	0.791478
C15-44 (n=11)	C16-17 (n=14)	0.0749251	0.784296	0.907867		C16-01 (n=12)	CSM3664 (n=1)	0.0714286	0.789268	0.911638		C16-03 (n=13)	JR053 (n=29)	0.20153	0.653489	0.772305		CSM3508 (n=29)	CSM3665 (n=1)	0.16443	0.685111	0.798128
C16-01 (n=12)	JR066 (n=1)	0.0714286	0.789268	0.907867		C16-01 (n=12)	JR066 (n=1)	0.0714286	0.789268	0.911638		CSM3503 (n=27)	SRCset1 (n=29)	0.188815	0.663905	0.7786		CSM3508 (n=29)	JR065 (n=1)	0.16443	0.685111	0.798128
C16-01 (n=12)	JR067 (n=1)	0.0714286	0.789268	0.907867		C16-01 (n=12)	JR067 (n=1)	0.0714286	0.789268	0.911638		C15-44 (n=11)	JR073 (n=1)	0.188811	0.663908	0.7786		C16-01 (n=12)	JR073 (n=1)	0.163408	0.686038	0.798128
C16-01 (n=12)	JR071 (n=1)	0.0714286	0.789268	0.907867		C16-01 (n=12)	JR071 (n=1)	0.0714286	0.789268	0.911638		C15-44 (n=11)	JR080 (n=1)	0.188811	0.663908	0.7786		C16-01 (n=12)	JR076 (n=1)	0.163408	0.686038	0.798128
C16-01 (n=12)	JR076 (n=1)	0.0714286	0.789268	0.907867		C16-01 (n=12)	JR076 (n=1)	0.0714286	0.789268	0.911638		CSM3523 (n=19)	CSM3660 (n=1)	0.18797	0.664612	0.7786		C16-01 (n=12)	JR081 (n=1)	0.163408	0.686038	0.798128
C16-01 (n=12)	JR079 (n=1)	0.0714286	0.789268	0.907867		C16-01 (n=12)	JR077 (n=1)	0.0714286	0.789268	0.911638		CSM3523 (n=19)	JR070 (n=1)	0.18797	0.664612	0.7786		CSM3445 (n=11)	SRCmul1 (n=12)	0.162772	0.686617	0.798128
C16-14 (n=12)	CSM3660 (n=1)	0.0714286	0.789268	0.907867		C16-01 (n=12)	JR079 (n=1)	0.0714286	0.789268	0.911638		CSM3503 (n=27)	JR082 (n=1)	0.187739	0.664805	0.7786		JR070 (n=1)	SRCmin1 (n=17)	0.149844	0.698685	0.798328
C16-14 (n=12)	CSM3664 (n=1)	0.0714286	0.789268	0.907867		C16-14 (n=12)	CSM3664 (n=1)	0.0714286	0.789268	0.911638		JR053 (n=29)	SRCset2 (n=9)	0.184203	0.667786	0.780919		JR073 (n=1)	SRCmul2 (n=13)	0.139381	0.708898	0.798328
C16-14 (n=12)	CSM3665 (n=1)	0.0714286	0.789268	0.907867		C16-14 (n=12)	JR067 (n=1)	0.0714286	0.789268	0.911638		C16-14 (n=12)	SRCset2 (n=9)	0.181818	0.669815	0.78212		JR074 (n=1)	SRCmul2 (n=13)	0.139381	0.708898	0.798328
C16-14 (n=12)	JR065 (n=1)	0.0714286	0.789268	0.907867		C16-14 (n=12)	JR074 (n=1)	0.0714286	0.789268	0.911638		C16-02 (n=11)	CSM3522 (n=9)	0.174603	0.676053	0.788223		JR076 (n=1)	SRCmul2 (n=13)	0.139381	0.708898	0.798328
C16-14 (n=12)	JR067 (n=1)	0.0714286	0.789268	0.907867		C16-14 (n=12)	JR077 (n=1)	0.0714286	0.789268	0.911638		JR044rn (n=14)	SRCset1 (n=29)	0.171979	0.678359	0.789731		JR081 (n=1)	SRCmul2 (n=13)	0.139381	0.708898	0.798328
C16-14 (n=12)	JR073 (n=1)	0.0714286	0.789268	0.907867		CSM3660 (n=1)	SRCmul1 (n=12)	0.0714286	0.789268	0.911638		CSM3523 (n=19)	SRCmul1 (n=12)	0.164474	0.685071	0.793819		C16-15 (n=13)	CSM3660 (n=1)	0.139073	0.709204	0.798328
C16-14 (n=12)	JR074 (n=1)	0.0714286	0.789268	0.907867		JR073 (n=1)	SRCmul1 (n=12)	0.0714286	0.789268	0.911638		CSM3508 (n=29)	JR073 (n=1)	0.163515	0.685941	0.793819		C16-15 (n=13)	CSM3665 (n=1)	0.139073	0.709204	0.798328
C16-14 (n=12)	JR075 (n=1)	0.0714286	0.789268	0.907867		JR080 (n=1)	SRCmul1 (n=12)	0.0714286	0.789268	0.911638		JR065 (n=1)	SRCset1 (n=29)	0.163515	0.685941	0.793819		C16-15 (n=13)	JR065 (n=1)	0.139073	0.709204	0.798328
C16-14 (n=12)	JR077 (n=1)	0.0714286	0.789268	0.907867		JR082 (n=1)	SRCmul1 (n=12)	0.0714286	0.789268	0.911638		JR081 (n=1)	SRCset1 (n=29)	0.163515	0.685941	0.793819		C16-15 (n=13)	JR067 (n=1)	0.139073	0.709204	0.798328
C16-14 (n=12)	JR080 (n=1)	0.0714286	0.789268	0.907867		C15-44 (n=11)	CSM3522 (n=9)	0.0707071	0.79031	0.911638		CSM3503 (n=27)	SRCmul2 (n=13)	0.15197	0.69666	0.805029		C16-15 (n=13)	JR070 (n=1)	0.139073	0.709204	0.798328
C16-14 (n=12)	JR081 (n=1)	0.0714286	0.789268	0.907867		C15-44 (n=11)	C16-03 (n=13)	0.067972	0.794313	0.911638		C16-15 (n=13)	JR067 (n=1)	0.138462	0.709815	0.816602		C16-15 (n=13)	JR071 (n=1)	0.139073	0.709204	0.798328
C16-14 (n=12)	JR082 (n=1)	0.0714286	0.789268	0.907867		CSM3445 (n=11)	SRCmul2 (n=13)	0.067972	0.794313	0.911638		JR065 (n=1)	SRCmul2 (n=13)	0.138462	0.709815	0.816602		C16-15 (n=13)	JR078 (n=1)	0.139073	0.709204	0.798328
C15-44 (n=11)	CSM3522 (n=9)	0.0707071	0.79031	0.907867		CSM3523 (n=19)	JR065 (n=1)	0.0676692	0.794761	0.911638		JR073 (n=1)	SRCmul2 (n=13)	0.138462	0.709815	0.816602		C16-15 (n=13)	JR079 (n=1)	0.139073	0.709204	0.798328
C16-02 (n=11)	SRCset2 (n=9)	0.0707071	0.79031	0.907867		CSM3523 (n=19)	JR074 (n=1)	0.0676692	0.794761	0.911638		C16-02 (n=11)	CSM3523 (n=19)	0.133817	0.714507	0.820788		C16-03 (n=13)	CSM3665 (n=1)	0.138767	0.70951	0.798328
C16-02 (n=11)	C16-15 (n=13)	0.067972	0.794313	0.910299		CSM3523 (n=19)	JR081 (n=1)	0.0676692	0.794761	0.911638		C15-44 (n=11)	C16-02 (n=11)	0.130435	0.717982	0.822054		C16-03 (n=13)	JR065 (n=1)	0.138767	0.70951	0.798328
CSM3523 (n=19)	JR075 (n=1)	0.0676692	0.794761	0.910299		CSM3522 (n=9)	SRCmin1 (n=17)	0.0588235	0.808365	0.920852		C16-02 (n=11)	CSM3445 (n=11)	0.130435	0.717982	0.822054		C16-03 (n=13)	JR070 (n=1)	0.138767	0.70951	0.798328
C15-44 (n=11)	C16-14 (n=12)	0.0606061	0.805541	0.916877		JR053 (n=29)	SRCmin1 (n=17)	0.0570972	0.811144	0.920852		C16-01 (n=12)	JR044rn (n=14)	0.129674	0.71877	0.822054		C16-03 (n=13)	JR073 (n=1)	0.138767	0.70951	0.798328
C16-17 (n=14)	CSM3664 (n=1)	0.0535714	0.816961	0.916877		C16-17 (n=14)	SRCmin1 (n=17)	0.0567227	0.811753	0.920852		C15-44 (n=11)	CSM3508 (n=29)	0.12134	0.727586	0.830918		C16-03 (n=13)	JR074 (n=1)	0.138767	0.70951	0.798328
C16-17 (n=14)	CSM3665 (n=1)	0.0535714	0.816961	0.916877		C16-17 (n=14)	JR053 (n=29)	0.0544111	0.815558	0.920852		CSM3433 (n=19)	CSM3508 (n=29)	0.106782	0.743838	0.845717		C16-03 (n=13)	JR075 (n=1)	0.138767	0.70951	0.798328
C16-17 (n=14)	JR065 (n=1)	0.0535714	0.816961	0.916877		C16-17 (n=14)	CSM3664 (n=1)	0.0535714	0.816961	0.920852		CSM3490 (n=15)	CSM3664 (n=1)	0.105882	0.744882	0.845717		C16-03 (n=13)	JR076 (n=1)	0.138767	0.70951	0.798328
C16-17 (n=14)	JR066 (n=1)	0.0535714	0.816961	0.916877		C16-17 (n=14)	JR067 (n=1)	0.0535714	0.816961	0.920852		CSM3490 (n=15)	JR076 (n=1)	0.105882	0.744882	0.845717		C16-03 (n=13)	JR080 (n=1)	0.138767	0.70951	0.798328
C16-17 (n=14)	JR067 (n=1)	0.0535714	0.816961	0.916877		C16-17 (n=14)	JR074 (n=1)	0.0535714	0.816961	0.920852		CSM3490 (n=15)	JR079 (n=1)	0.105882	0.744882	0.845717		C16-03 (n=13)	JR081 (n=1)	0.138767	0.70951	0.798328
C16-17 (n=14)	JR071 (n=1)	0.0535714	0.816961	0.916877		C16-17 (n=14)	JR077 (n=1)	0.0535714	0.816961	0.920852		C16-01 (n=12)	SRCset1 (n=29)	0.0993432	0.752619	0.853206		CSM3467 (n=10)	SRCset2 (n=9)	0.135954	0.712337	0.800344
C16-17 (n=14)	JR073 (n=1)	0.0535714	0.816961	0.916877		CSM3664 (n=1)	JR044rn (n=14)	0.0535714	0.816961	0.920852		CSM3503 (n=27)	JR065 (n=1)	0.0957854	0.756947	0.853206		JR074 (n=1)	SRCset2 (n=9)	0.122699	0.726125	0.814344
C16-17 (n=14)	JR074 (n=1)	0.0535714	0.816961	0.916877		CSM3665 (n=1)	JR044rn (n=14)	0.0535714	0.816961	0.920852		CSM3503 (n=27)	JR074 (n=1)	0.0957854	0.756947	0.853206		C16-17 (n=14)	JR071 (n=1)	0.121403	0.727518	0.814344
C16-17 (n=14)	JR080 (n=1)	0.0535714	0.816961	0.916877		JR044rn (n=14)	JR067 (n=1)	0.0535714	0.816961	0.920852		CSM3503 (n=27)	JR075 (n=1)	0.0957854	0.756947	0.853206		JR070 (n=1)	SRCset1 (n=29)	0.120995	0.727958	0.814344
C16-17 (n=14)	JR081 (n=1)	0.0535714	0.816961	0.916877		JR044rn (n=14)	JR077 (n=1)	0.0535714	0.816961	0.920852		CSM3503 (n=27)	JR081 (n=1)	0.0957854	0.756947	0.853206		C16-15 (n=13)	CSM3445 (n=11)	0.102205	0.749199	0.830783
C16-17 (n=14)	JR082 (n=1)	0.0535714	0.816961	0.916877		C16-03 (n=13)	C16-14 (n=12)	0.0473373	0.827763	0.931681		C15-44 (n=11)	SRCmin1 (n=17)	0.0934907	0.759786	0.85517		SRCmin1 (n=17)	SRCset1 (n=29)	0.101889	0.749574	0.830783
JR044rn (n=14)	JR065 (n=1)	0.0535714	0.816961	0.916877		C16-14 (n=12)	SRCset2 (n=9)	0.0454545	0.83117	0.934168		C16-01 (n=12)	CSM3503 (n=27)	0.0925926	0.760907	0.855198		CSM3467 (n=10)	JR073 (n=1)	0.101382	0.750177	0.830783
JR044rn (n=14)	JR080 (n=1)	0.0535714	0.816961	0.916877		CSM3433 (n=19)	SRCmul1 (n=12)	0.0411184	0.83931	0.941959		CSM3503 (n=27)	SRCmin1 (n=17)	0.0907771	0.763192	0.856532		CSM3467 (n=10)	JR075 (n=1)	0.101382	0.750177	0.830783
C16-17 (n=14)	CSM3433 (n=19)	0.0477665	0.826996	0.926806		C16-17 (n=14)	CSM3522 (n=9)	0.0357143	0.850107	0.951462		JR065 (n=1)	SRCmin1 (n=17)	0.0835913	0.772488	0.858564		CSM3467 (n=10)	JR076 (n=1)	0.101382	0.750177	0.830783
CSM3445 (n=11)	SRCmul2 (n=13)	0.0411189	0.839309	0.939255		CSM3503 (n=27)	JR066 (n=1)	0.0344828	0.852684	0.951462		JR073 (n=1)	SRCmin1 (n=17)	0.0835913	0.772488	0.858564		CSM3467 (n=10)	JR080 (n=1)	0.101382	0.750177	0.830783
C16-01 (n=12)	SRCset1 (n=29)	0.0402299	0.841032	0.939835		C16-14 (n=12)	SRCmin1 (n=17)	0.0313725	0.859412	0.951462		JR080 (n=1)	SRCmin1 (n=17)	0.0835913	0.772488	0.858564		CSM3467 (n=10)	JR081 (n=1)	0.101382	0.750177	0.830783
C16-03 (n=13)	C16-17 (n=14)	0.0376766	0.846094	0.94279		CSM3522 (n=9)	CSM3664 (n=1)	0.030303	0.861804	0.951462		JR081 (n=1)	SRCmin1 (n=17)	0.0835913	0.772488	0.858564		CSM3503 (n=27)	JR070 (n=1)	0.0962332	0.756398	0.836474
C16-15 (n=13)	JR044rn (n=14)	0.0376766	0.846094	0.94279		CSM3522 (n=9)	JR077 (n=1)	0.030303	0.861804	0.951462		CSM3508 (n=29)	JR080 (n=1)	0.083426	0.772707	0.858564		C15-44 (n=11)	CSM3522 (n=9)	0.0934055	0.759892	0.839137
C16-02 (n=11)	CSM3522 (n=9)	0.036075	0.849361	0.943341		CSM3508 (n=29)	JR071 (n=1)	0.0300334	0.862415	0.951462		CSM3660 (n=1)	JR053 (n=29)	0.083426	0.772707	0.858564		C15-44 (n=11)	JR075 (n=1)	0.084507	0.77128	0.848457
CSM3522 (n=9)	JR044rn (n=14)	0.0357143	0.850107	0.943341		CSM3508 (n=29)	JR076 (n=1)	0.0300334	0.862415	0.951462		JR073 (n=1)	SRCset1 (n=29)	0.083426	0.772707	0.858564		C16-02 (n=11)	JR080 (n=1)	0.084507	0.77128	0.848457
CSM3522 (n=9)	JR053 (n=29)	0.0356617	0.850216	0.943341		CSM3508 (n=29)	JR079 (n=1)	0.0300334	0.862415	0.951462		SRCmul1 (n=12)	SRCset2 (n=9)	0.0808081	0.776205	0.861224		C16-02 (n=11)	C16-03 (n=13)	0.0842457	0.771624	0.848457
CSM3522 (n=9)	JR077 (n=1)	0.030303	0.861804	0.945681		CSM3664 (n=1)	JR053 (n=29)	0.0300334	0.862415	0.951462		CSM3445 (n=11)	CSM3523 (n=19)	0.0782528	0.779679	0.863849		CSM3522 (n=9)	SRCmul2 (n=13)	0.0722051	0.788153	0.864877
CSM3508 (n=29)	JR066 (n=1)	0.0300334	0.862415	0.945681		JR053 (n=29)	JR067 (n=1)	0.0300334	0.862415	0.951462		C16-01 (n=12)	JR073 (n=1)	0.0714286	0.789268	0.868306		C16-02 (n=11)	CSM3522 (n=9)	0.0712427	0.789536	0.864877
CSM3508 (n=29)	JR071 (n=1)	0.0300334	0.862415	0.945681		JR053 (n=29)	JR077 (n=1)	0.0300334	0.862415	0.951462		C16-01 (n=12)	JR074 (n=1)	0.0714286	0.789268	0.868306		CSM3522 (n=9)	SRCset2 (n=9)	0.0709812	0.789913	0.864877
CSM3508 (n=29)	JR076 (n=1)	0.0300334	0.862415	0.945681		JR076 (n=1)	SRCset1 (n=29)	0.0300334	0.862415	0.951462		C16-01 (n=12)	JR080 (n=1)	0.0714286	0.789268	0.868306		JR044rn (n=14)	SRCset2 (n=9)	0.0637757	0.800625	0.87251
CSM3508 (n=29)	JR079 (n=1)	0.0300334	0.862415	0.945681		CSM3522 (n=9)	JR053 (n=29)	0.0238727	0.877209	0.953276		C16-14 (n=12)	JR067 (n=1)	0.0714286	0.789268	0.868306		JR075 (n=1)	SRCmul2 (n=13)	0.0620843	0.803232	0.87251
JR053 (n=29)	JR067 (n=1)	0.0300334	0.862415	0.945681		C16-15 (n=13)	JR053 (n=29)	0.0223922	0.881048	0.953276		JR070 (n=1)	SRCmul1 (n=12)	0.0714286	0.789268	0.868306		C16-15 (n=13)	JR073 (n=1)	0.0619469	0.803445	0.87251
JR076 (n=1)	SRCset1 (n=29)	0.0300334	0.862415	0.945681		JR044rn (n=14)	SRCmul2 (n=13)	0.0211931	0.884254	0.953276		C15-44 (n=11)	SRCmul2 (n=13)	0.067972	0.794313	0.87189		C16-15 (n=13)	JR076 (n=1)	0.0619469	0.803445	0.87251
JR079 (n=1)	SRCset1 (n=29)	0.0300334	0.862415	0.945681		C15-44 (n=11)	JR074 (n=1)	0.020979	0.884836	0.953276		CSM3433 (n=19)	JR080 (n=1)	0.0676692	0.794761	0.87189		C16-15 (n=13)	JR081 (n=1)	0.0619469	0.803445	0.87251
C15-44 (n=11)	C16-15 (n=13)	0.020979	0.884836	0.945681		C16-02 (n=11)	JR071 (n=1)	0.020979	0.884836	0.953276		CSM3467 (n=10)	SRCmul2 (n=13)	0.0615385	0.804081	0.880875		C16-03 (n=13)	JR082 (n=1)	0.0618102	0.803657	0.87251
C15-44 (n=11)	JR067 (n=1)	0.020979	0.884836	0.945681		C16-02 (n=11)	JR076 (n=1)	0.020979	0.884836	0.953276		CSM3433 (n=19)	SRCmin1 (n=17)	0.0564806	0.812147	0.886272		JR044rn (n=14)	SRCset1 (n=29)	0.0609006	0.805078	0.872827
C15-44 (n=11)	JR077 (n=1)	0.020979	0.884836	0.945681		C16-02 (n=11)	JR077 (n=1)	0.020979	0.884836	0.953276		CSM3665 (n=1)	JR044rn (n=14)	0.0536673	0.816801	0.886272		CSM3467 (n=10)	JR053 (n=29)	0.0585154	0.808858	0.875696
C16-02 (n=11)	JR066 (n=1)	0.020979	0.884836	0.945681		C16-02 (n=11)	JR079 (n=1)	0.020979	0.884836	0.953276		JR044rn (n=14)	JR065 (n=1)	0.0536673	0.816801	0.886272		CSM3433 (n=19)	JR044rn (n=14)	0.0570023	0.811298	0.876731
C16-02 (n=11)	JR071 (n=1)	0.020979	0.884836	0.945681		CSM3445 (n=11)	CSM3660 (n=1)	0.020979	0.884836	0.953276		JR044rn (n=14)	JR073 (n=1)	0.0536673	0.816801	0.886272		JR053 (n=29)	JR073 (n=1)	0.0539084	0.816397	0.876731
C16-02 (n=11)	JR076 (n=1)	0.020979	0.884836	0.945681		CSM3445 (n=11)	CSM3664 (n=1)	0.020979	0.884836	0.953276		JR044rn (n=14)	JR080 (n=1)	0.0536673	0.816801	0.886272		JR053 (n=29)	JR076 (n=1)	0.0539084	0.816397	0.876731
C16-02 (n=11)	JR079 (n=1)	0.020979	0.884836	0.945681		CSM3445 (n=11)	JR067 (n=1)	0.020979	0.884836	0.953276		JR044rn (n=14)	JR081 (n=1)	0.0536673	0.816801	0.886272		JR053 (n=29)	JR081 (n=1)	0.0539084	0.816397	0.876731
CSM3445 (n=11)	CSM3664 (n=1)	0.020979	0.884836	0.945681		CSM3445 (n=11)	JR073 (n=1)	0.020979	0.884836	0.953276		C16-17 (n=14)	JR076 (n=1)	0.0535714	0.816961	0.886272		CSM3665 (n=1)	SRCset1 (n=29)	0.0537755	0.816619	0.876731
CSM3445 (n=11)	CSM3665 (n=1)	0.020979	0.884836	0.945681		CSM3445 (n=11)	JR074 (n=1)	0.020979	0.884836	0.953276		C16-03 (n=13)	CSM3523 (n=19)	0.0445344	0.832862	0.902268		JR065 (n=1)	SRCset1 (n=29)	0.0537755	0.816619	0.876731
CSM3445 (n=11)	JR065 (n=1)	0.020979	0.884836	0.945681		CSM3445 (n=11)	JR077 (n=1)	0.020979	0.884836	0.953276		CSM3503 (n=27)	JR080 (n=1)	0.0344828	0.852684	0.914568		C16-03 (n=13)	C16-15 (n=13)	0.0422074	0.837225	0.894907
CSM3445 (n=11)	JR067 (n=1)	0.020979	0.884836	0.945681		CSM3445 (n=11)	JR080 (n=1)	0.020979	0.884836	0.953276		CSM3660 (n=1)	SRCset2 (n=9)	0.030303	0.861804	0.914568		C16-15 (n=13)	SRCmul2 (n=13)	0.0421641	0.837307	0.894907
CSM3445 (n=11)	JR073 (n=1)	0.020979	0.884836	0.945681		CSM3445 (n=11)	JR082 (n=1)	0.020979	0.884836	0.953276		CSM3664 (n=1)	SRCset2 (n=9)	0.030303	0.861804	0.914568		C16-02 (n=11)	C16-15 (n=13)	0.0412085	0.839136	0.894907
CSM3445 (n=11)	JR074 (n=1)	0.020979	0.884836	0.945681		C16-02 (n=11)	C16-15 (n=13)	0.020979	0.884836	0.953276		CSM3665 (n=1)	SRCset2 (n=9)	0.030303	0.861804	0.914568		CSM3433 (n=19)	SRCset1 (n=29)	0.040555	0.840399	0.894907
CSM3445 (n=11)	JR077 (n=1)	0.020979	0.884836	0.945681		C16-01 (n=12)	SRCset2 (n=9)	0.020202	0.886974	0.954262		JR065 (n=1)	SRCset2 (n=9)	0.030303	0.861804	0.914568		C16-01 (n=12)	SRCset1 (n=29)	0.0404448	0.840613	0.894907
CSM3445 (n=11)	JR080 (n=1)	0.020979	0.884836	0.945681		CSM3467 (n=10)	SRCset1 (n=29)	0.0165517	0.897632	0.955961		JR067 (n=1)	SRCset2 (n=9)	0.030303	0.861804	0.914568		SRCmul2 (n=13)	SRCset2 (n=9)	0.0403159	0.840864	0.894907
CSM3445 (n=11)	JR081 (n=1)	0.020979	0.884836	0.945681		C16-03 (n=13)	CSM3664 (n=1)	0.0153846	0.901288	0.955961		JR070 (n=1)	SRCset2 (n=9)	0.030303	0.861804	0.914568		C16-01 (n=12)	SRCmin1 (n=17)	0.0399123	0.841652	0.894907
CSM3445 (n=11)	JR082 (n=1)	0.020979	0.884836	0.945681		C16-03 (n=13)	JR067 (n=1)	0.0153846	0.901288	0.955961		JR073 (n=1)	SRCset2 (n=9)	0.030303	0.861804	0.914568		C15-44 (n=11)	C16-02 (n=11)	0.038939	0.84357	0.895713
C16-03 (n=13)	CSM3664 (n=1)	0.0153846	0.901288	0.945681		C16-03 (n=13)	JR077 (n=1)	0.0153846	0.901288	0.955961		JR074 (n=1)	SRCset2 (n=9)	0.030303	0.861804	0.914568		C16-03 (n=13)	SRCmul1 (n=12)	0.0365945	0.848293	0.899493
C16-03 (n=13)	CSM3665 (n=1)	0.0153846	0.901288	0.945681		C16-15 (n=13)	JR077 (n=1)	0.0153846	0.901288	0.955961		JR075 (n=1)	SRCset2 (n=9)	0.030303	0.861804	0.914568		CSM3467 (n=10)	JR044rn (n=14)	0.0311688	0.859864	0.901695
C16-03 (n=13)	JR065 (n=1)	0.0153846	0.901288	0.945681		CSM3660 (n=1)	SRCmul2 (n=13)	0.0153846	0.901288	0.955961		JR076 (n=1)	SRCset2 (n=9)	0.030303	0.861804	0.914568		CSM3665 (n=1)	SRCset2 (n=9)	0.0304878	0.861388	0.901695
C16-03 (n=13)	JR066 (n=1)	0.0153846	0.901288	0.945681		JR073 (n=1)	SRCmul2 (n=13)	0.0153846	0.901288	0.955961		JR079 (n=1)	SRCset2 (n=9)	0.030303	0.861804	0.914568		JR065 (n=1)	SRCset2 (n=9)	0.0304878	0.861388	0.901695
C16-03 (n=13)	JR067 (n=1)	0.0153846	0.901288	0.945681		JR074 (n=1)	SRCmul2 (n=13)	0.0153846	0.901288	0.955961		JR080 (n=1)	SRCset2 (n=9)	0.030303	0.861804	0.914568		JR070 (n=1)	SRCset2 (n=9)	0.0304878	0.861388	0.901695
C16-03 (n=13)	JR071 (n=1)	0.0153846	0.901288	0.945681		JR080 (n=1)	SRCmul2 (n=13)	0.0153846	0.901288	0.955961		JR081 (n=1)	SRCset2 (n=9)	0.030303	0.861804	0.914568		JR073 (n=1)	SRCset2 (n=9)	0.0304878	0.861388	0.901695
C16-03 (n=13)	JR073 (n=1)	0.0153846	0.901288	0.945681		JR082 (n=1)	SRCmul2 (n=13)	0.0153846	0.901288	0.955961		JR082 (n=1)	SRCset2 (n=9)	0.030303	0.861804	0.914568		JR075 (n=1)	SRCset2 (n=9)	0.0304878	0.861388	0.901695
C16-03 (n=13)	JR074 (n=1)	0.0153846	0.901288	0.945681		C15-44 (n=11)	C16-14 (n=12)	0.0151515	0.902035	0.955961		C16-15 (n=13)	SRCset2 (n=9)	0.0278707	0.867413	0.919269		JR076 (n=1)	SRCset2 (n=9)	0.0304878	0.861388	0.901695
C16-03 (n=13)	JR077 (n=1)	0.0153846	0.901288	0.945681		C16-01 (n=12)	SRCset1 (n=29)	0.0131363	0.908751	0.961726		C15-44 (n=11)	CSM3445 (n=11)	0.0269493	0.869603	0.92034		JR081 (n=1)	SRCset2 (n=9)	0.0304878	0.861388	0.901695
C16-03 (n=13)	JR080 (n=1)	0.0153846	0.901288	0.945681		CSM3490 (n=15)	JR065 (n=1)	0.0117647	0.913627	0.961726		C15-44 (n=11)	CSM3660 (n=1)	0.020979	0.884836	0.923925		CSM3523 (n=19)	JR077 (n=1)	0.030326	0.861753	0.901695
C16-03 (n=13)	JR082 (n=1)	0.0153846	0.901288	0.945681		CSM3490 (n=15)	JR081 (n=1)	0.0117647	0.913627	0.961726		C15-44 (n=11)	JR067 (n=1)	0.020979	0.884836	0.923925		CSM3508 (n=29)	JR070 (n=1)	0.0302013	0.862034	0.901695
CSM3660 (n=1)	SRCmul2 (n=13)	0.0153846	0.901288	0.945681		C16-03 (n=13)	SRCmin1 (n=17)	0.0109473	0.91667	0.961726		C15-44 (n=11)	JR070 (n=1)	0.020979	0.884836	0.923925		C16-14 (n=12)	CSM3490 (n=15)	0.021547	0.883299	0.917884
JR081 (n=1)	SRCmul2 (n=13)	0.0153846	0.901288	0.945681		C16-15 (n=13)	CSM3522 (n=9)	0.0100334	0.920212	0.961726		C15-44 (n=11)	JR074 (n=1)	0.020979	0.884836	0.923925		C15-44 (n=11)	JR073 (n=1)	0.0210526	0.884636	0.917884
JR082 (n=1)	SRCmul2 (n=13)	0.0153846	0.901288	0.945681		C16-15 (n=13)	SRCset2 (n=9)	0.0100334	0.920212	0.961726		C15-44 (n=11)	JR075 (n=1)	0.020979	0.884836	0.923925		C15-44 (n=11)	JR076 (n=1)	0.0210526	0.884636	0.917884
C16-14 (n=12)	CSM3445 (n=11)	0.0151515	0.902035	0.945681		C16-15 (n=13)	C16-17 (n=14)	0.00941915	0.922685	0.961726		C15-44 (n=11)	JR082 (n=1)	0.020979	0.884836	0.923925		C15-44 (n=11)	JR081 (n=1)	0.0210526	0.884636	0.917884
CSM3445 (n=11)	SRCmul1 (n=12)	0.0151515	0.902035	0.945681		CSM3467 (n=10)	CSM3508 (n=29)	0.00931034	0.923131	0.961726		C16-02 (n=11)	CSM3660 (n=1)	0.020979	0.884836	0.923925		C16-02 (n=11)	JR075 (n=1)	0.0210526	0.884636	0.917884
C16-14 (n=12)	SRCmul2 (n=13)	0.0118343	0.913372	0.956283		CSM3664 (n=1)	SRCmin1 (n=17)	0.00928793	0.923224	0.961726		C16-02 (n=11)	JR067 (n=1)	0.020979	0.884836	0.923925		C16-02 (n=11)	JR082 (n=1)	0.0210526	0.884636	0.917884
C16-17 (n=14)	SRCmul2 (n=13)	0.00941915	0.922685	0.964738		C16-03 (n=13)	JR053 (n=29)	0.00906792	0.924136	0.961726		C16-02 (n=11)	JR070 (n=1)	0.020979	0.884836	0.923925		C16-01 (n=12)	CSM3665 (n=1)	0.0184136	0.892061	0.92311
CSM3433 (n=19)	CSM3664 (n=1)	0.0075188	0.930901	0.965562		CSM3433 (n=19)	CSM3660 (n=1)	0.0075188	0.930901	0.961726		C16-02 (n=11)	JR082 (n=1)	0.020979	0.884836	0.923925		C16-01 (n=12)	JR065 (n=1)	0.0184136	0.892061	0.92311
CSM3433 (n=19)	CSM3665 (n=1)	0.0075188	0.930901	0.965562		CSM3433 (n=19)	JR073 (n=1)	0.0075188	0.930901	0.961726		CSM3522 (n=9)	SRCmul1 (n=12)	0.020202	0.886974	0.92492		C16-14 (n=12)	JR079 (n=1)	0.0179558	0.893403	0.923263
CSM3433 (n=19)	JR065 (n=1)	0.0075188	0.930901	0.965562		CSM3433 (n=19)	JR080 (n=1)	0.0075188	0.930901	0.961726		CSM3467 (n=10)	CSM3503 (n=27)	0.0187135	0.891191	0.926931		JR080 (n=1)	SRCmul2 (n=13)	0.0155902	0.900634	0.926234
CSM3433 (n=19)	JR073 (n=1)	0.0075188	0.930901	0.965562		CSM3433 (n=19)	JR082 (n=1)	0.0075188	0.930901	0.961726		CSM3508 (n=29)	SRCmin1 (n=17)	0.0156661	0.900393	0.926931		C16-15 (n=13)	JR074 (n=1)	0.0154525	0.901071	0.926234
CSM3433 (n=19)	JR074 (n=1)	0.0075188	0.930901	0.965562		CSM3523 (n=19)	CSM3660 (n=1)	0.0075188	0.930901	0.961726		C16-15 (n=13)	CSM3664 (n=1)	0.0153846	0.901288	0.926931		C16-15 (n=13)	JR075 (n=1)	0.0154525	0.901071	0.926234
CSM3433 (n=19)	JR080 (n=1)	0.0075188	0.930901	0.965562		CSM3523 (n=19)	CSM3665 (n=1)	0.0075188	0.930901	0.961726		C16-15 (n=13)	JR076 (n=1)	0.0153846	0.901288	0.926931		C16-15 (n=13)	JR080 (n=1)	0.0154525	0.901071	0.926234
C16-03 (n=13)	C16-15 (n=13)	0.00591716	0.938685	0.972343		CSM3523 (n=19)	JR073 (n=1)	0.0075188	0.930901	0.961726		C16-15 (n=13)	JR079 (n=1)	0.0153846	0.901288	0.926931		C16-02 (n=11)	SRCset2 (n=9)	0.0130262	0.909133	0.932422
CSM3467 (n=10)	SRCset1 (n=29)	0.00413793	0.94871	0.979212		CSM3523 (n=19)	JR080 (n=1)	0.0075188	0.930901	0.961726		JR074 (n=1)	SRCmul2 (n=13)	0.0153846	0.901288	0.926931		CSM3490 (n=15)	CSM3660 (n=1)	0.0122137	0.912	0.932422
CSM3503 (n=27)	JR076 (n=1)	0.00383142	0.950644	0.979212		CSM3523 (n=19)	JR082 (n=1)	0.0075188	0.930901	0.961726		JR075 (n=1)	SRCmul2 (n=13)	0.0153846	0.901288	0.926931		CSM3490 (n=15)	JR067 (n=1)	0.0122137	0.912	0.932422
CSM3503 (n=27)	JR079 (n=1)	0.00383142	0.950644	0.979212		C16-14 (n=12)	CSM3522 (n=9)	0.00505051	0.943345	0.973292		JR080 (n=1)	SRCmul2 (n=13)	0.0153846	0.901288	0.926931		CSM3490 (n=15)	JR078 (n=1)	0.0122137	0.912	0.932422
JR053 (n=29)	JR077 (n=1)	0.00333704	0.953934	0.979212		C16-17 (n=14)	SRCset2 (n=9)	0.00396825	0.949771	0.975661		JR082 (n=1)	SRCmul2 (n=13)	0.0153846	0.901288	0.926931		C16-15 (n=13)	SRCmul1 (n=12)	0.011903	0.913123	0.932422
JR066 (n=1)	SRCset1 (n=29)	0.00333704	0.953934	0.979212		CSM3503 (n=27)	JR071 (n=1)	0.00383142	0.950644	0.975661		C16-02 (n=11)	SRCmul1 (n=12)	0.0151515	0.902035	0.926931		CSM3508 (n=29)	SRCmin1 (n=17)	0.00207848	0.963637	0.982706
JR071 (n=1)	SRCset1 (n=29)	0.00333704	0.953934	0.979212		CSM3503 (n=27)	JR076 (n=1)	0.00383142	0.950644	0.975661		CSM3523 (n=19)	SRCset2 (n=9)	0.015124	0.902123	0.926931		C16-03 (n=13)	CSM3445 (n=11)	0.00084801	0.976768	0.992217
C16-03 (n=13)	CSM3433 (n=19)	0.00331248	0.954104	0.979212		CSM3503 (n=27)	JR079 (n=1)	0.00383142	0.950644	0.975661		C16-01 (n=12)	CSM3433 (n=19)	0.0148026	0.903163	0.926931		C15-44 (n=11)	SRCmul2 (n=13)	0.00084541	0.976804	0.992217
C16-02 (n=11)	JR044rn (n=14)	0.002997	0.956342	0.980219		CSM3508 (n=29)	JR077 (n=1)	0.00333704	0.953934	0.97637		C15-44 (n=11)	CSM3522 (n=9)	0.012987	0.909269	0.931971		C16-02 (n=11)	SRCmul2 (n=13)	0.00084467	0.976814	0.992217
C16-15 (n=13)	C16-17 (n=14)	0.00235479	0.961297	0.984005		JR077 (n=1)	SRCset1 (n=29)	0.00333704	0.953934	0.97637		SRCmin1 (n=17)	SRCmul2 (n=13)	0.0109473	0.91667	0.938324		JR053 (n=29)	SRCset2 (n=9)	0.000296444	0.986263	1
CSM3522 (n=9)	SRCset2 (n=9)	0.00194932	0.964784	0.98628		C16-02 (n=11)	C16-17 (n=14)	0.002997	0.956342	0.97637		CSM3660 (n=1)	SRCmin1 (n=17)	0.00928793	0.923224	0.938871		C15-44 (n=11)	JR080 (n=1)	0	1	1
SRCmin1 (n=17)	SRCset1 (n=29)	0.00116525	0.972769	0.993141		CSM3445 (n=11)	JR044rn (n=14)	0.002997	0.956342	0.97637		JR070 (n=1)	SRCmin1 (n=17)	0.00928793	0.923224	0.938871		C16-02 (n=11)	JR074 (n=1)	0	1	1
CSM3467 (n=10)	CSM3508 (n=29)	0.00103448	0.974342	0.993447		C16-14 (n=12)	C16-17 (n=14)	0.0026455	0.958979	0.977783		JR074 (n=1)	SRCmin1 (n=17)	0.00928793	0.923224	0.938871		C16-14 (n=12)	CSM3660 (n=1)	0	1	1
C16-02 (n=11)	JR053 (n=29)	0.000229375	0.987916	1		CSM3522 (n=9)	SRCset2 (n=9)	0.00194932	0.964784	0.982417		JR075 (n=1)	SRCmin1 (n=17)	0.00928793	0.923224	0.938871		C16-14 (n=12)	CSM3664 (n=1)	0	1	1
C16-01 (n=12)	JR077 (n=1)	0	1	1		CSM3523 (n=19)	SRCmul1 (n=12)	0.00164474	0.96765	0.983569		JR082 (n=1)	SRCmin1 (n=17)	0.00928793	0.923224	0.938871		C16-14 (n=12)	JR067 (n=1)	0	1	1
C16-14 (n=12)	JR066 (n=1)	0	1	1		C16-02 (n=11)	CSM3522 (n=9)	0.001443	0.969698	0.983569		CSM3433 (n=19)	CSM3467 (n=10)	0.00842105	0.926884	0.941366		C16-14 (n=12)	JR071 (n=1)	0	1	1
C16-14 (n=12)	JR071 (n=1)	0	1	1		C16-02 (n=11)	SRCset2 (n=9)	0.001443	0.969698	0.983569		C16-02 (n=11)	C16-03 (n=13)	0.00755245	0.930747	0.944061		C16-14 (n=12)	JR078 (n=1)	0	1	1
C16-14 (n=12)	JR076 (n=1)	0	1	1		C16-03 (n=13)	CSM3522 (n=9)	0.00111483	0.973364	0.986005		C15-44 (n=11)	JR053 (n=29)	0.00573438	0.939637	0.95184		C16-15 (n=13)	JR082 (n=1)	0	1	1
C16-14 (n=12)	JR079 (n=1)	0	1	1		CSM3508 (n=29)	SRCset1 (n=29)	6.04607e-05	0.993796	1		C16-01 (n=12)	CSM3467 (n=10)	0.00434783	0.947427	0.957617		CSM3522 (n=9)	JR075 (n=1)	0	1	1
C16-17 (n=14)	JR077 (n=1)	0	1	1		C16-14 (n=12)	JR071 (n=1)	0	1	1		CSM3503 (n=27)	JR073 (n=1)	0.00383142	0.950644	0.957617		JR080 (n=1)	SRCset2 (n=9)	0	1	1
CSM3664 (n=1)	JR044rn (n=14)	0	1	1		C16-14 (n=12)	JR076 (n=1)	0	1	1		CSM3508 (n=29)	JR074 (n=1)	0.00333704	0.953934	0.957617		JR082 (n=1)	SRCmul1 (n=12)	0	1	1
CSM3665 (n=1)	JR044rn (n=14)	0	1	1		C16-14 (n=12)	JR079 (n=1)	0	1	1		CSM3508 (n=29)	JR075 (n=1)	0.00333704	0.953934	0.957617
JR044rn (n=14)	JR067 (n=1)	0	1	1		CSM3467 (n=10)	JR077 (n=1)	0	1	1		JR053 (n=29)	JR074 (n=1)	0.00333704	0.953934	0.957617
JR044rn (n=14)	JR073 (n=1)	0	1	1		CSM3660 (n=1)	JR044rn (n=14)	0	1	1		JR053 (n=29)	JR075 (n=1)	0.00333704	0.953934	0.957617
JR044rn (n=14)	JR074 (n=1)	0	1	1		JR044rn (n=14)	JR073 (n=1)	0	1	1		JR053 (n=29)	JR082 (n=1)	0.00333704	0.953934	0.957617
JR044rn (n=14)	JR077 (n=1)	0	1	1		JR044rn (n=14)	JR074 (n=1)	0	1	1		C15-44 (n=11)	C16-03 (n=13)	0.000839161	0.97689	0.979401
JR081 (n=1)	SRCmul1 (n=12)	0	1	1		JR044rn (n=14)	JR080 (n=1)	0	1	1		CSM3433 (n=19)	SRCmul2 (n=13)	0.000368053	0.984694	0.985958
JR082 (n=1)	SRCmul1 (n=12)	0	1	1		JR044rn (n=14)	JR082 (n=1)	0	1	1		CSM3508 (n=29)	SRCmul2 (n=13)	0.00018506	0.989146	0.989146
