# Supplementary material for: Localization of Bacterial Communities within Gut Compartments across Cephalotes Turtle Ants
Source: Appl Environ Microbiol. 2021 Mar 26;87(8):e02803-20. doi: 10.1128/AEM.02803-20 (PMC8091110; doi:10.1128/AEM.02803-20)
Supplement: Supplemental file 3 [file AEM.02803-20-s0003.xls]

## Sheet: Sheet1
Dataset S3. Results of the pairwise comparisons with the Wilcoxon rank‐sum test with FDR correction for the ASVs (A) Opitutales ASV1, (B) Opitutales ASV2, and (C) Xanthomonadales ASV2
A. Opitutales ASV1													B. Opitutales ASV2																	C. Xanthamonadales ASV2			ASV code: d7f90b5fb735570e661ecfacbfec037a
		ASV Code: X19fec32f5ac2990cd5512922f099546a													ASV Code: b395480d9912c42a0fd8f73dbcec81dc
Opitutales ASV1 Body Compartment													Opitutales ASV2 by Gut Compartment in C. Texanus																	Xanthomonadales ASV2 by Species
	C	G	I	M										C	M	I	R														C_atratus	C_auricomus	C_cordatus	C_grandinosus	C_minutus	C_multispinosus	C_placidus	C_setulifer	C_simillimus	C_texanus	C_unimaculatus
G	2.3e-05	-	-	-									M	0.1969	-	-	-													C_auricomus	-	-	-	-	-	-	-	-	-	-	-
I	0.00068	0.00019	-	-									I	0.1525	1.5e-06	-	-													C_cordatus	-	-	-	-	-	-	-	-	-	-	-
M	9.2e-07	5e-06	3.7e-09	-									R	0.25	6.2e-06	0.4945	-													C_grandinosus	-	-	-	-	-	-	-	-	-	-	-
R	0.02658	5e-06	0.01549	3.7e-09									G	0.5338	0.0017	0.1468	0.4945													C_minutus	9.1e-05	2.2e-05	0.00179	0.01437	-	-	-	-	-	-	-
																														C_multispinosus	-	-	-	-	0.00044	-	-	-	-	-	-
Opitutales ASV1 by Species																														C_placidus	-	-	-	-	0.00492	-	-	-	-	-	-
	C_atratus	C_auricomus	C_cordatus	C_grandinosus	C_minutus	C_multispinosus	C_placidus	C_setulifer	C_simillimus	C_texanus	C_unimaculatus		Opitutales ASV2 by Species																	C_setulifer	-	-	-	-	2.6e-05	-	-	-	-	-	-
C_auricomus	0.23364	-	-	-	-	-	-	-	-	-	-			C_atratus	C	_auricomus	C_cordatus	C_grandinosus	C	_minutus	C_multispinosus	C_placidus	C	_setulifer	C	_simillimus	C_texanus	C_unimaculatus		C_simillimus	-	-	-	-	5.2e-07	-	-	-	-	-	-
C_cordatus	0.73754	0.40252	-	-	-	-	-	-	-	-	-		C_auricomus	-	-		-	-	-		-	-	-		-		-	-		C_texanus	2.9e-15	< 2e-16	1.1e-10	3e-07	0.00076	5.9e-13	4.7e-09	<2.00E-16	<2.00E-16	-	-
C_grandinosus	0.23364	0.0086	0.15051	-	-	-	-	-	-	-	-		C_cordatus	-	-		-	-	-		-	-	-		-		-	-		C_unimaculatus	-	-	-	-	3.8e-05	-	-	-	-	< 2e-16	-
C_minutus	0.61542	0.3022	0.94533	0.05752	-	-	-	-	-	-	-		C_grandinosus	-	-		-	-	-		-	-	-		-		-	-		Procryptocerus_sp	-	-	-	-	0.00014	-	-	-	-	1.2e-14	-
C_multispinosus	0.89853	0.0327	0.7158	0.07288	0.67726	-	-	-	-	-	-		C_minutus	-	-		-	-	-		-	-	-		-		-	-
C_placidus	3.8e-05	4.2e-06	5.4e-05	0.00055	2.8e-06	2.1e-05	-	-	-	-	-		C_multispinosus	-	-		-	-	-		-	-	-		-		-	-
C_setulifer	0.14645	0.7158	0.15265	0.00073	0.11365	0.00755	1.8e-06	-	-	-	-		C_placidus	-	-		-	-	-		-	-	-		-		-	-
C_simillimus	0.62199	0.18157	0.55664	0.47122	0.47122	0.84362	0.00032	0.02548	-	-	-		C_setulifer	-	-		-	-	-		-	-	-		-		-	-
C_texanus	< 2e-16	< 2e-16	< 2e-16	2.4e-16	< 2e-16	< 2e-16	8.2e-10	< 2e-16	< 2e-16	-	-		C_simillimus	-	-		-	-	-		-	-	-		-		-	-
C_unimaculatus	0.03027	0.23364	0.05752	2.5e-05	0.01783	0.00032	1.3e-06	0.38537	0.007	< 2e-16	-		C_texanus	1.3e-15	<	2e-16	5e-11	1.4e-07	<	2e-16	2.7e-13	2.2e-09	<	2e-16	<	2e-16	-	-
Procryptocerus_sp	2.8e-06	1.7e-08	5.3e-06	0.00013	1.9e-08	5.1e-07	0.7158	3.3e-09	5.8e-06	2.8e-11	1.1e-09		C_unimaculatus	-	-		-	-	-		-	-	-		-		< 2e-16	-
													Procryptocerus_sp	-	-		-	-	-		-	-	-		-		5.2e-15	-
Opitutales ASV1 by Species in midgut
	C_atratus	C_auricomus	C_cordatus	C_grandinosus	C_minutus	C_multispinosus	C_placidus	C_setulifer	C_simillimus	C_texanus	C_unimaculatus
C_auricomus	0.65986	-	-	-	-	-	-	-	-	-	-
C_cordatus	0.83636	0.79663	-	-	-	-	-	-	-	-	-
C_grandinosus	0.5	0.37838	0.54783	-	-	-	-	-	-	-	-
C_minutus	0.73467	1	1	0.36	-	-	-	-	-	-	-
C_multispinosus	0.10227	0.04492	0.15	0.64286	0.252	-	-	-	-	-	-
C_placidus	0.5	0.37838	0.54783	1	0.36	0.64286	-	-	-	-	-
C_setulifer	0.48776	0.10227	0.3975	0.34711	0.33977	0.02901	0.34711	-	-	-	-
C_simillimus	0.99603	0.52337	0.73467	0.29167	0.46766	0.01544	0.29167	0.61814	-	-	-
C_texanus	7.8e-05	2.6e-05	0.00011	0.00073	2.2e-05	0.00016	-	2.1e-05	1.3e-05	-	-
C_unimaculatus	0.84744	0.75296	1	0.34711	0.84744	0.13408	0.34711	0.54783	0.84744	2.1e-05	-
Procryptocerus_sp	0.05277	0.02901	0.06987	0.30063	0.0278	0.10052	-	0.02566	0.01745	-	0.02566
